# Supplementary material for: Dung beetle vicariant speciation in the mountains of Oaxaca, Mexico, with a description of a new species of Phanaeus (Coleoptera, Geotrupidae, Scarabaeidae)
Source: Zookeys. 2018 Mar 14;(743):67–93. doi: 10.3897/zookeys.743.23029 (PMC5904386; doi:10.3897/zookeys.743.23029)
Supplement: XML Treatment for Phanaeus (Notiophanaeus) dionysius [file zookeys.743.23029-treatment1.xml]

<!DOCTYPE tp:taxon-treatment
  PUBLIC "-//TaxonX//DTD Taxonomic Treatment Publishing DTD v0 20100105//EN" "tax-treatment-NSO.dtd">
<tp:taxon-treatment xmlns:tp="http://www.plazi.org/taxpub"><tp:treatment-meta><kwd-group><label>Taxon classification</label><kwd><named-content xmlns:xlink="http://www.w3.org/1999/xlink" content-type="kingdom">Animalia</named-content></kwd><kwd><named-content xmlns:xlink="http://www.w3.org/1999/xlink" content-type="order">Coleoptera</named-content></kwd><kwd><named-content xmlns:xlink="http://www.w3.org/1999/xlink" content-type="family">Scarabaeidae</named-content></kwd></kwd-group><mixed-citation publication-type="journal"><person-group><name><surname>Kohlmann</surname><given-names>Bert</given-names></name><name><surname>Arriaga-Jiménez</surname><given-names>Alfonsina</given-names></name><name><surname>Rös</surname><given-names>Matthias</given-names></name></person-group><article-title>Dung beetle vicariant speciation in the mountains of Oaxaca, Mexico, with a description of a new species of <italic><tp:taxon-name><tp:taxon-name-part taxon-name-part-type="genus" reg="Phanaeus">Phanaeus</tp:taxon-name-part></tp:taxon-name></italic> (<tp:taxon-name><tp:taxon-name-part taxon-name-part-type="order">Coleoptera</tp:taxon-name-part></tp:taxon-name>, <tp:taxon-name><tp:taxon-name-part taxon-name-part-type="family">Geotrupidae</tp:taxon-name-part></tp:taxon-name>, <tp:taxon-name><tp:taxon-name-part taxon-name-part-type="family">Scarabaeidae</tp:taxon-name-part></tp:taxon-name>)</article-title><source>Zookeys</source><day>14</day><month>3</month><year>2018</year><volume>2018</volume><issue>743</issue><fpage>67</fpage><lpage>93</lpage><pub-id pub-id-type="doi">10.3897/zookeys.743.23029</pub-id></mixed-citation></tp:treatment-meta><tp:nomenclature><tp:taxon-name>
            <tp:taxon-name-part taxon-name-part-type="genus" reg="Phanaeus">Phanaeus</tp:taxon-name-part> (<tp:taxon-name-part taxon-name-part-type="subgenus" reg="Notiophanaeus">Notiophanaeus</tp:taxon-name-part>) <tp:taxon-name-part taxon-name-part-type="species" reg="dionysius">dionysius</tp:taxon-name-part><object-id xmlns:xlink="http://www.w3.org/1999/xlink" content-type="zoobank" xlink:type="simple">http://zoobank.org/B4F5DBB5-6802-44F0-87FF-199895A96C80</object-id></tp:taxon-name><tp:taxon-authority>Kohlmann, Arriaga-Jiménez &amp; Rös</tp:taxon-authority><tp:taxon-status xmlns:xlink="http://www.w3.org/1999/xlink" xlink:type="simple">sp. n.</tp:taxon-status><xref ref-type="fig" rid="F1">Figures 1</xref><xref ref-type="fig" rid="F2">, 2</xref><xref ref-type="fig" rid="F3">, 3</xref><xref ref-type="fig" rid="F4">, 4</xref><xref ref-type="fig" rid="F5">, 5</xref><xref ref-type="fig" rid="F6">, 6</xref></tp:nomenclature><tp:treatment-sec sec-type="type material" id="SECID0E2FAE"><title>Type material.</title><p>Holotype male, pinned, with genitalia in a separate microvial. Original label: “México. La Mesita San Pablo Etla. Oaxaca.</p><p>23-VI-17, coprotrampa, <named-content xmlns:xlink="http://www.w3.org/1999/xlink" content-type="dwc:verbatimCoordinates" xlink:type="simple"><named-content content-type="geo-json" specific-use="{&#34;type&#34;:&#34;Point&#34;,&#34;coordinates&#34;:[-96.738333,17.165000]}" id="NCID0EFGAE" xlink:type="simple">17°9'54"N, 96°44'18"W</named-content></named-content>, bosque de Encino, 1976 m, Arriaga A. and Arenas A. Col.” “HOLOTYPE/<tp:taxon-name><tp:taxon-name-part taxon-name-part-type="genus" reg="Phanaeus">Phanaeus</tp:taxon-name-part> <tp:taxon-name-part taxon-name-part-type="species" reg="dionysius">dionysius</tp:taxon-name-part></tp:taxon-name> Kohlmann, Arriaga-Jiménez, Rös [red printed label]”. Allotype female: “Mexico. La Mesita San Pablo Etla. Oaxaca. 23-VI-17, coprotrampa, <named-content xmlns:xlink="http://www.w3.org/1999/xlink" content-type="dwc:verbatimCoordinates" xlink:type="simple"><named-content content-type="geo-json" specific-use="{&#34;type&#34;:&#34;Point&#34;,&#34;coordinates&#34;:[-96.738611,17.165000]}" id="NCID0EXGAE" xlink:type="simple">17°9'54"N, 96°44'19"W</named-content></named-content>, bosque de Encino, 1976 m, Arriaga A. and Arenas A. Col.”</p></tp:treatment-sec><tp:treatment-sec sec-type="material" id="SECID0E3GAE"><title>Other material.</title><p>(5 males, 5 females). Paratypes: “Mexico. Reserva Comunitaria San Pablo Etla. Oaxaca. 27-IV-17, coprotrampa, <named-content xmlns:xlink="http://www.w3.org/1999/xlink" content-type="dwc:verbatimCoordinates" xlink:type="simple"><named-content content-type="geo-json" specific-use="{&#34;type&#34;:&#34;Point&#34;,&#34;coordinates&#34;:[-96.738889,17.164722]}" id="NCID0EFHAE" xlink:type="simple">17°9'53"N, 96°44'20"W</named-content></named-content>, bosque de Encino, 1974 m, Arriaga A. and Arenas A. Col.” (1 males, 2 females) (<abbrev xmlns:xlink="http://www.w3.org/1999/xlink" content-type="institution" xlink:title="Canadian Museum of Nature" id="ABBRID0EKHAE" xlink:type="simple">CMN</abbrev>, <abbrev xmlns:xlink="http://www.w3.org/1999/xlink" content-type="institution" xlink:title="Entomologia da Coleção Zoológica da Universidade Federal de Mato Grosso" id="ABBRID0EPHAE" xlink:type="simple">CEMT</abbrev>, <abbrev xmlns:xlink="http://www.w3.org/1999/xlink" xlink:title="Patrick and Florent Arnaud personal collection" id="ABBRID0EUHAE" xlink:type="simple">CPFA</abbrev>); “Mexico. La Mesita San Pablo Etla. Oaxaca. 23-VI-17, coprotrampa, <named-content xmlns:xlink="http://www.w3.org/1999/xlink" content-type="dwc:verbatimCoordinates" xlink:type="simple"><named-content content-type="geo-json" specific-use="{&#34;type&#34;:&#34;Point&#34;,&#34;coordinates&#34;:[-96.738333,17.165000]}" id="NCID0E2HAE" xlink:type="simple">17°9'54"N, 96°44'18"W</named-content></named-content>, bosque de Encino, 1976 m, Arriaga A. and Arenas A. Col. (2 males, 2 females) (<abbrev xmlns:xlink="http://www.w3.org/1999/xlink" content-type="institution" xlink:title="Canadian Museum of Nature" id="ABBRID0EAIAE" xlink:type="simple">CMN</abbrev>, <abbrev xmlns:xlink="http://www.w3.org/1999/xlink" content-type="institution" xlink:title="Entomologia da Coleção Zoológica da Universidade Federal de Mato Grosso" id="ABBRID0EFIAE" xlink:type="simple">CEMT</abbrev>, <abbrev xmlns:xlink="http://www.w3.org/1999/xlink" content-type="institution" xlink:title="Instituto de Ecología" id="ABBRID0EKIAE" xlink:type="simple">IEXA</abbrev>, <abbrev xmlns:xlink="http://www.w3.org/1999/xlink" xlink:title="Patrick and Florent Arnaud personal collection" id="ABBRID0EPIAE" xlink:type="simple">CPFA</abbrev>); 14-VII-17, <named-content xmlns:xlink="http://www.w3.org/1999/xlink" content-type="dwc:verbatimCoordinates" xlink:type="simple"><named-content content-type="geo-json" specific-use="{&#34;type&#34;:&#34;Point&#34;,&#34;coordinates&#34;:[-96.748333,17.165000]}" id="NCID0EWIAE" xlink:type="simple">17°9'54"N, 96°44'54"W</named-content></named-content>, 1954 m, (1 male) (<abbrev xmlns:xlink="http://www.w3.org/1999/xlink" content-type="institution" xlink:title="Instituto de Ecología" id="ABBRID0E2IAE" xlink:type="simple">IEXA</abbrev>); 27-IV-17, <named-content xmlns:xlink="http://www.w3.org/1999/xlink" content-type="dwc:verbatimCoordinates" xlink:type="simple"><named-content content-type="geo-json" specific-use="{&#34;type&#34;:&#34;Point&#34;,&#34;coordinates&#34;:[-96.730556,17.171111]}" id="NCID0EDJAE" xlink:type="simple">17°10'16"N, 96°43'50"W</named-content></named-content>, 2219 (1 male) (<abbrev xmlns:xlink="http://www.w3.org/1999/xlink" content-type="institution" xlink:title="Julián Blackaller" id="ABBRID0EIJAE" xlink:type="simple">JB</abbrev>). 23-VI-17, <named-content xmlns:xlink="http://www.w3.org/1999/xlink" content-type="dwc:verbatimCoordinates" xlink:type="simple"><named-content content-type="geo-json" specific-use="{&#34;type&#34;:&#34;Point&#34;,&#34;coordinates&#34;:[-96.738611,17.165000]}" id="NCID0EQJAE" xlink:type="simple">17°09'54"N, 96°44'19"W</named-content></named-content>, 1976 m, (1 female) (<abbrev xmlns:xlink="http://www.w3.org/1999/xlink" content-type="institution" xlink:title="Julián Blackaller" id="ABBRID0EVJAE" xlink:type="simple">JB</abbrev>).</p></tp:treatment-sec><tp:treatment-sec sec-type="type locality" id="SECID0E1JAE"><title>Type locality.</title><p>La Mesita San Pablo Etla (<named-content xmlns:xlink="http://www.w3.org/1999/xlink" content-type="dwc:verbatimCoordinates" xlink:type="simple"><named-content content-type="geo-json" specific-use="{&#34;type&#34;:&#34;Point&#34;,&#34;coordinates&#34;:[-96.738611,17.165000]}" id="NCID0EDKAE" xlink:type="simple">17°9'54"N, 96°44'19"W</named-content></named-content>, 1976 m), Oaxaca, Mexico.</p></tp:treatment-sec><tp:treatment-sec sec-type="Type deposition" id="SECID0EIKAE"><title>Type deposition.</title><p>Colección Entomológica <abbrev xmlns:xlink="http://www.w3.org/1999/xlink" content-type="institution" xlink:title="Instituto de Ecología" id="ABBRID0EOKAE" xlink:type="simple">IEXA</abbrev>, Instituto de Ecología, Xalapa, Mexico.</p></tp:treatment-sec><tp:treatment-sec sec-type="diagnosis" id="SECID0ETKAE"><title>Diagnosis.</title><p>Distinctly granulate male pronotal disk; sagittal furrow present on the female pronotum; unmodified sutural margin of the elytra; pygidium longer than wide. Its basal border forming a small indentation medially, usually all-black color.</p></tp:treatment-sec><tp:treatment-sec sec-type="description" id="SECID0EYKAE"><title>Description.</title><p>
            <bold><italic>Holotype.</italic></bold> Major male (Fig. <xref ref-type="fig" rid="F1">1a–b</xref>). Length: 16.5 mm. Humeral width: 10. 9 mm. Body appearing dull shiny black with a faint blue luster to the unaided eye. Magnification reveals faint greenish cast along the ocular, pronotal, and elytral borders, on the abdominal surface and underside of femora rugose. Clypeus with two conspicuous median teeth; surface and frons bearing long, slender horn strongly curved over the pronotum. Pronotum with large, flat triangular disk (Fig. <xref ref-type="fig" rid="F1">1a</xref>), with a well-developed, small callosity on each side near anterior margin and with postero-lateral angles projecting caudally; lateral portions faintly asperate, with distinct punctures present only behind lateral fossae (×20); flat triangular surface disk densely, evenly, and coarsely granulate; granules extending onto posterolateral angles and becoming eroded near and along disk borders. Pronotum with obsolete basal fossae; anterolateral angles subquadrate, distinctly upturned and surface behind angles concave; pronotal midline present, faintly developed, more evident on anterior half; weak punctures along posterior pronotal margin; pronotal surface shagreen. Elytral striae fine, with small but well-defined punctures separated at regular intervals; intervals broad and faintly convex, evenly and faintly shiny, covered with minute punctures (×20); surface shagreen. Pygidium black with shagreen surface and obsolete punctures, glabrous; pygidium wider than long (Fig. <xref ref-type="fig" rid="F2">2a</xref>); basal pygidial margin forming a small triangular tooth medially (Fig. <xref ref-type="fig" rid="F2">2b</xref>); pygidial margin with a green cast. <!--PageBreak--><!--PageBreak-->Protibia quadridentate. Lamella copulatrix as in Figure <xref ref-type="fig" rid="F3">3a</xref>; aedeagus similar to the <italic><tp:taxon-name><tp:taxon-name-part taxon-name-part-type="genus" reg="Phanaeus">Ph.</tp:taxon-name-part> <tp:taxon-name-part taxon-name-part-type="species" reg="endymion">endymion</tp:taxon-name-part></tp:taxon-name></italic> species group (Fig. <xref ref-type="fig" rid="F3">3b, d</xref>).</p><fig id="F1" position="float" orientation="portrait"><label>Figure 1.</label><caption><p>Major male habitus in <bold>a</bold> dorsal and <bold>b</bold> lateral view of <italic><tp:taxon-name><tp:taxon-name-part taxon-name-part-type="genus" reg="Phanaeus">Phanaeus</tp:taxon-name-part> <tp:taxon-name-part taxon-name-part-type="species" reg="dionysius">dionysius</tp:taxon-name-part></tp:taxon-name></italic> sp. n., and <bold>c</bold> dorsal view of <italic><tp:taxon-name><tp:taxon-name-part taxon-name-part-type="genus" reg="Phanaeus">Ph.</tp:taxon-name-part> <tp:taxon-name-part taxon-name-part-type="species" reg="zapotecus">zapotecus</tp:taxon-name-part></tp:taxon-name></italic>. Scale bar= 5mm.</p></caption><graphic xmlns:xlink="http://www.w3.org/1999/xlink" xlink:href="zookeys-743-067-g001.jpg" position="float" orientation="portrait" xlink:type="simple" id="oo_190935.jpg"/></fig><fig id="F2" position="float" orientation="portrait"><label>Figure 2.</label><caption><p>Pygidia of <bold>a</bold> <italic><tp:taxon-name><tp:taxon-name-part taxon-name-part-type="genus" reg="Phanaeus">Ph.</tp:taxon-name-part> <tp:taxon-name-part taxon-name-part-type="species" reg="dyionysius">dyionysius</tp:taxon-name-part></tp:taxon-name></italic> sp. n. <bold>b</bold> detail, arrow points to the triangle that forms the keel <bold>c</bold> <italic><tp:taxon-name><tp:taxon-name-part taxon-name-part-type="genus" reg="Phanaeus">Ph.</tp:taxon-name-part> <tp:taxon-name-part taxon-name-part-type="species" reg="zapotecus">zapotecus</tp:taxon-name-part></tp:taxon-name></italic>. Scale bar= 1mm.</p></caption><graphic xmlns:xlink="http://www.w3.org/1999/xlink" xlink:href="zookeys-743-067-g002.jpg" position="float" orientation="portrait" xlink:type="simple" id="oo_190936.jpg"/></fig><fig id="F3" position="float" orientation="portrait"><label>Figure 3.</label><caption><p>
                <bold>a</bold> Lamella copulatrix and <bold>b</bold> aedeagus of <italic><tp:taxon-name><tp:taxon-name-part taxon-name-part-type="genus" reg="Phanaeus">Phanaeus</tp:taxon-name-part> <tp:taxon-name-part taxon-name-part-type="species" reg="dionysius">dionysius</tp:taxon-name-part></tp:taxon-name></italic> sp. n. <bold>c</bold> aedeagus of <italic><tp:taxon-name><tp:taxon-name-part taxon-name-part-type="genus" reg="Phanaeus">Phanaeus</tp:taxon-name-part> <tp:taxon-name-part taxon-name-part-type="species" reg="zapotecus">zapotecus</tp:taxon-name-part></tp:taxon-name></italic> <bold>d</bold> parameres of <italic><tp:taxon-name><tp:taxon-name-part taxon-name-part-type="genus" reg="Phanaeus">Ph.</tp:taxon-name-part> <tp:taxon-name-part taxon-name-part-type="species" reg="dionysius">dionysius</tp:taxon-name-part></tp:taxon-name></italic> sp. n. <bold>e</bold> parameres of <italic><tp:taxon-name><tp:taxon-name-part taxon-name-part-type="genus" reg="Phanaeus">Ph.</tp:taxon-name-part> <tp:taxon-name-part taxon-name-part-type="species" reg="zapotecus">zapotecus</tp:taxon-name-part></tp:taxon-name></italic>. Scale bar= 1mm.</p></caption><graphic xmlns:xlink="http://www.w3.org/1999/xlink" xlink:href="zookeys-743-067-g003.jpg" position="float" orientation="portrait" xlink:type="simple" id="oo_190937.jpg"/></fig><p>
            <bold><italic>Female.</italic> Allotype</bold> (Fig. <xref ref-type="fig" rid="F4">4</xref>). Length: 16.3 mm. Humeral width: 10 mm. Body faintly shining black. Head with low, narrow trituberculate carina. Pronotum with a faint green lustre, evenly and densely covered with punctures, punctures becoming fainter on middle of disk; surface shagreen; with raised anteromedian trituberculate tumosity near anterior margin, tubercles equal in size and set in a more-or-less straight, transverse line; disk with distinct mid-longitudinal furrow, extending forward from posterior margin to about middle of disk, furrow more strongly sculptured than adjacent surface of disk. Pygidium with faint to distinct fine, sparse punctures.</p><fig id="F4" position="float" orientation="portrait"><label>Figure 4.</label><caption><p>Female habitus of <bold>a</bold> dorsal and <bold>b</bold> lateral view of <italic><tp:taxon-name><tp:taxon-name-part taxon-name-part-type="genus" reg="Phanaeus">Phanaeus</tp:taxon-name-part> <tp:taxon-name-part taxon-name-part-type="species" reg="dionysius">dionysius</tp:taxon-name-part></tp:taxon-name></italic> sp. n. Scale bar= 5mm.</p></caption><graphic xmlns:xlink="http://www.w3.org/1999/xlink" xlink:href="zookeys-743-067-g004.jpg" position="float" orientation="portrait" xlink:type="simple" id="oo_190938.jpg"/></fig></tp:treatment-sec><tp:treatment-sec sec-type="variation" id="SECID0EFSAE"><title>Variations.</title><p>Length: 12.6–18.7 mm. Humeral width: 7.9–11.1 mm. Pronotal disk of males may vary from black without reflections to having a green or red lustre. Minor male (Fig. <xref ref-type="fig" rid="F5">5</xref>): Similar to major male, except the cephalic horn is smaller and the posterolateral angles of the pronotum are reduced.</p><fig id="F5" position="float" orientation="portrait"><label>Figure 5.</label><caption><p>Dorsal habitus of a minor male of <italic><tp:taxon-name><tp:taxon-name-part taxon-name-part-type="genus" reg="Phanaeus">Phanaeus</tp:taxon-name-part> <tp:taxon-name-part taxon-name-part-type="species" reg="dionysius">dionysius</tp:taxon-name-part></tp:taxon-name></italic> sp.n. Scale bar= 5mm.</p></caption><graphic xmlns:xlink="http://www.w3.org/1999/xlink" xlink:href="zookeys-743-067-g005.jpg" position="float" orientation="portrait" xlink:type="simple" id="oo_190939.jpg"/></fig><!--PageBreak--><!--PageBreak--></tp:treatment-sec><tp:treatment-sec sec-type="etymology" id="SECID0EJTAE"><title>Etymology.</title><p>Due to the fact that this species has been collected in association with <italic><tp:taxon-name><tp:taxon-name-part taxon-name-part-type="genus" reg="Phanaeus">Ph.</tp:taxon-name-part> <tp:taxon-name-part taxon-name-part-type="species" reg="damocles">damocles</tp:taxon-name-part></tp:taxon-name></italic> Harold, this new species (a noun in the nominative singular) is named after Dionysius II of Syracuse, one of the main characters alluded to in the moral anecdote of the “Sword of Damocles”.</p><!--PageBreak--></tp:treatment-sec><tp:treatment-sec sec-type="distribution" id="SECID0E2TAE"><title>Distribution and ecology.</title><p>So far, this species is only known from San Pablo Etla in the Sierra Norte (Sierra de Ixtlán) in Oaxaca (Fig. <xref ref-type="fig" rid="F6">6</xref>), along the internal dry slope facing the Oaxaca Valley. It has been collected from altitudes of 1950 m to 2250 m. The dry deciduous oak forest where <italic><tp:taxon-name><tp:taxon-name-part taxon-name-part-type="genus" reg="Phanaeus">Phanaeus</tp:taxon-name-part> <tp:taxon-name-part taxon-name-part-type="species" reg="dionysius">dionysius</tp:taxon-name-part></tp:taxon-name></italic> sp. n. was found is characterised by trees between five and ten meters tall. Abundant oak species are <italic><tp:taxon-name><tp:taxon-name-part taxon-name-part-type="genus" reg="Quercus">Quercus</tp:taxon-name-part> <tp:taxon-name-part taxon-name-part-type="species" reg="laeta">laeta</tp:taxon-name-part></tp:taxon-name></italic> Liebm. and <italic><tp:taxon-name><tp:taxon-name-part taxon-name-part-type="genus" reg="Quercus">Q.</tp:taxon-name-part> <tp:taxon-name-part taxon-name-part-type="species" reg="laurina">laurina</tp:taxon-name-part></tp:taxon-name></italic> Humb. and Bonpl., predominant species of this ecosystem, ranging from 1800 m to 2400 m altitude (Fig. <xref ref-type="fig" rid="F7">7</xref>). Other species dominating this forest in the sampling site are <italic><tp:taxon-name><tp:taxon-name-part taxon-name-part-type="genus" reg="Quercus">Q.</tp:taxon-name-part> <tp:taxon-name-part taxon-name-part-type="species" reg="glaucoides">glaucoides</tp:taxon-name-part></tp:taxon-name></italic> Mart. and Gal., <italic><tp:taxon-name><tp:taxon-name-part taxon-name-part-type="genus" reg="Quercus">Q.</tp:taxon-name-part> <tp:taxon-name-part taxon-name-part-type="species" reg="liebmannii">liebmannii</tp:taxon-name-part></tp:taxon-name></italic> Oersted., <italic><tp:taxon-name><tp:taxon-name-part taxon-name-part-type="genus" reg="Quercus">Q.</tp:taxon-name-part> <tp:taxon-name-part taxon-name-part-type="species" reg="rugosa">rugosa</tp:taxon-name-part></tp:taxon-name></italic> Née, and <italic><tp:taxon-name><tp:taxon-name-part taxon-name-part-type="genus" reg="Quercus">Q.</tp:taxon-name-part> <tp:taxon-name-part taxon-name-part-type="species" reg="castanea">castanea</tp:taxon-name-part></tp:taxon-name></italic> Née, also found at higher or lower altitudes (J. Williams, CIIDIR-Oaxaca, <italic>pers. comm</italic>., <xref ref-type="bibr" rid="B38">Valencia-Ávalos and Nixon 2004</xref>). This dry deciduous oak forest shows a strong seasonality, when most trees lose their leaves for around four to five months between December and May. This new species is found next to the Oaxaca Metropolitan Area in a voluntary protected area, the San Pablo Etla Community Reserve “La Mesita”.</p><fig id="F6" position="float" orientation="portrait"><label>Figure 6.</label><caption><p>Map of the known distribution of <italic><tp:taxon-name><tp:taxon-name-part taxon-name-part-type="genus" reg="Geotrupes">Geotrupes</tp:taxon-name-part> <tp:taxon-name-part taxon-name-part-type="species" reg="pecki">pecki</tp:taxon-name-part></tp:taxon-name>, <tp:taxon-name><tp:taxon-name-part taxon-name-part-type="genus" reg="Geotrupes">G.</tp:taxon-name-part> <tp:taxon-name-part taxon-name-part-type="species" reg="viridiobscurus">viridiobscurus</tp:taxon-name-part></tp:taxon-name></italic>, <italic><tp:taxon-name><tp:taxon-name-part taxon-name-part-type="genus" reg="Phanaeus">Phanaeus</tp:taxon-name-part> <tp:taxon-name-part taxon-name-part-type="species" reg="dionysius">dionysius</tp:taxon-name-part></tp:taxon-name></italic> sp. n., and <italic><tp:taxon-name><tp:taxon-name-part taxon-name-part-type="genus" reg="Phanaeus">Ph.</tp:taxon-name-part> <tp:taxon-name-part taxon-name-part-type="species" reg="zapotecus">zapotecus</tp:taxon-name-part></tp:taxon-name></italic>. Orography of Oaxaca is shown, based on the Digital Elevation Model downloaded from INEGI (2017, <ext-link xmlns:xlink="http://www.w3.org/1999/xlink" xlink:type="simple" ext-link-type="uri" xlink:href="http://www.inegi.org.mx">http://www.inegi.org.mx</ext-link>). Grey area shows the limits of Mexico with the Gulf of Mexico in the North and the Pacific Ocean in the South.</p></caption><graphic xmlns:xlink="http://www.w3.org/1999/xlink" xlink:href="zookeys-743-067-g006.jpg" position="float" orientation="portrait" xlink:type="simple" id="oo_190940.jpg"/></fig><fig id="F7" position="float" orientation="portrait"><label>Figure 7.</label><caption><p>Drone photographs of the dry oak forest where <italic><tp:taxon-name><tp:taxon-name-part taxon-name-part-type="genus" reg="Phanaeus">Ph.</tp:taxon-name-part> <tp:taxon-name-part taxon-name-part-type="species" reg="dionysius">dionysius</tp:taxon-name-part></tp:taxon-name></italic> sp. n. was collected; <bold>a</bold> April 2017 and <bold>b</bold> August 2017.</p></caption><graphic xmlns:xlink="http://www.w3.org/1999/xlink" xlink:href="zookeys-743-067-g007.jpg" position="float" orientation="portrait" xlink:type="simple" id="oo_190941.jpg"/></fig><p>
            <italic><tp:taxon-name><tp:taxon-name-part taxon-name-part-type="genus" reg="Phanaeus">Phanaeus</tp:taxon-name-part> <tp:taxon-name-part taxon-name-part-type="species" reg="dionysius">dionysius</tp:taxon-name-part></tp:taxon-name></italic> sp. n. has been collected simultaneously in dung-baited traps with <italic><tp:taxon-name><tp:taxon-name-part taxon-name-part-type="genus" reg="Canthidium">Canthidium</tp:taxon-name-part> <tp:taxon-name-part taxon-name-part-type="species" reg="quercetorum">quercetorum</tp:taxon-name-part></tp:taxon-name></italic> Kohlmann, Arriaga-Jiménez and Rös, <italic><tp:taxon-name><tp:taxon-name-part taxon-name-part-type="genus" reg="Canthon">Canthon</tp:taxon-name-part> <tp:taxon-name-part taxon-name-part-type="species" reg="humectus">humectus</tp:taxon-name-part></tp:taxon-name></italic> (Say), <italic><tp:taxon-name><tp:taxon-name-part taxon-name-part-type="genus" reg="Copris">Copris</tp:taxon-name-part> <tp:taxon-name-part taxon-name-part-type="species" reg="klugi">klugi</tp:taxon-name-part></tp:taxon-name></italic> Harold, <italic><tp:taxon-name><tp:taxon-name-part taxon-name-part-type="genus" reg="Deltochilum">Deltochilum</tp:taxon-name-part> <tp:taxon-name-part taxon-name-part-type="species" reg="mexicanum">mexicanum</tp:taxon-name-part></tp:taxon-name></italic> Burmeister, <italic><tp:taxon-name><tp:taxon-name-part taxon-name-part-type="genus" reg="Dichotomius">Dichotomius</tp:taxon-name-part> <tp:taxon-name-part taxon-name-part-type="species" reg="colonicus">colonicus</tp:taxon-name-part></tp:taxon-name></italic> (Say), <tp:taxon-name><tp:taxon-name-part taxon-name-part-type="genus" reg="Onthophagus">Onthophagus</tp:taxon-name-part> <tp:taxon-name-part taxon-name-part-type="uncertainty-rank">near</tp:taxon-name-part> <tp:taxon-name-part taxon-name-part-type="species" reg="anthracinus">anthracinus</tp:taxon-name-part></tp:taxon-name> Harold, <italic><tp:taxon-name><tp:taxon-name-part taxon-name-part-type="genus" reg="Onthophagus">O.</tp:taxon-name-part> <tp:taxon-name-part taxon-name-part-type="species" reg="aureofuscus">aureofuscus</tp:taxon-name-part></tp:taxon-name></italic> Bates, <italic><tp:taxon-name><tp:taxon-name-part taxon-name-part-type="genus" reg="Onthophagus">O.</tp:taxon-name-part> <tp:taxon-name-part taxon-name-part-type="species" reg="chevrolati">chevrolati</tp:taxon-name-part> <tp:taxon-name-part taxon-name-part-type="subspecies" reg="retusus">retusus</tp:taxon-name-part></tp:taxon-name></italic> Harold, <italic><tp:taxon-name><tp:taxon-name-part taxon-name-part-type="genus" reg="Onthophagus">O.</tp:taxon-name-part> <tp:taxon-name-part taxon-name-part-type="species" reg="mexicanus">mexicanus</tp:taxon-name-part></tp:taxon-name></italic> Bates, <italic><tp:taxon-name><tp:taxon-name-part taxon-name-part-type="genus" reg="Onthophagus">O.</tp:taxon-name-part> <tp:taxon-name-part taxon-name-part-type="species" reg="zapotecus">zapotecus</tp:taxon-name-part></tp:taxon-name></italic> Zunino and Halffter and <italic><tp:taxon-name><tp:taxon-name-part taxon-name-part-type="genus" reg="Phanaeus">Phanaeus</tp:taxon-name-part> <tp:taxon-name-part taxon-name-part-type="species" reg="damocles">damocles</tp:taxon-name-part></tp:taxon-name></italic> Harold, in the oak forest. Although its closest relative, <italic><tp:taxon-name><tp:taxon-name-part taxon-name-part-type="genus" reg="Phanaeus">Ph.</tp:taxon-name-part> <tp:taxon-name-part taxon-name-part-type="species" reg="zapotecus">zapotecus</tp:taxon-name-part></tp:taxon-name></italic> Edmonds, seems <!--PageBreak--><!--PageBreak-->to be a strictly mycetophagous species, <italic><tp:taxon-name><tp:taxon-name-part taxon-name-part-type="genus" reg="Phanaeus">Ph.</tp:taxon-name-part> <tp:taxon-name-part taxon-name-part-type="species" reg="dionysius">dionysius</tp:taxon-name-part></tp:taxon-name></italic> has only been collected in dung, despite the presence of fungi-baited traps put in the forest. Interestingly, no big fleshy fungi (toadstools) were observed in this type of forest, only small “clavitos” (<italic><tp:taxon-name><tp:taxon-name-part taxon-name-part-type="genus" reg="Lyophyllum">Lyophyllum</tp:taxon-name-part></tp:taxon-name></italic>), which could probably explain why this species does not exploit fungi.</p></tp:treatment-sec><tp:treatment-sec sec-type="Taxonomic relationships" id="SECID0EB6AE"><title>Taxonomic relationships.</title><p>
            <italic><tp:taxon-name><tp:taxon-name-part taxon-name-part-type="genus" reg="Phanaeus">Phanaeus</tp:taxon-name-part> <tp:taxon-name-part taxon-name-part-type="species" reg="dionysius">dionysius</tp:taxon-name-part></tp:taxon-name></italic> sp. n. belongs to the <italic><tp:taxon-name><tp:taxon-name-part taxon-name-part-type="genus" reg="Phanaeus">Ph.</tp:taxon-name-part> <tp:taxon-name-part taxon-name-part-type="species" reg="endymion">endymion</tp:taxon-name-part></tp:taxon-name></italic> species group and due to its close taxonomic similarity discussed below is postulated to be the sister species of <italic><tp:taxon-name><tp:taxon-name-part taxon-name-part-type="genus" reg="Phanaeus">Ph.</tp:taxon-name-part> <tp:taxon-name-part taxon-name-part-type="species" reg="zapotecus">zapotecus</tp:taxon-name-part></tp:taxon-name></italic> Edmonds, 2006. <italic><tp:taxon-name><tp:taxon-name-part taxon-name-part-type="genus" reg="Phanaeus">Phanaeus</tp:taxon-name-part> <tp:taxon-name-part taxon-name-part-type="species" reg="dionysius">dionysius</tp:taxon-name-part></tp:taxon-name></italic> will key out to <italic><tp:taxon-name><tp:taxon-name-part taxon-name-part-type="genus" reg="Phanaeus">Ph.</tp:taxon-name-part> <tp:taxon-name-part taxon-name-part-type="species" reg="zapotecus">zapotecus</tp:taxon-name-part></tp:taxon-name></italic> in the key of <xref ref-type="bibr" rid="B31">Moctezuma et al. (2017)</xref> and can be separated from it because it has long and slender pronotal posterolateral angles (Fig. <xref ref-type="fig" rid="F1">1a</xref>) whereas <italic><tp:taxon-name><tp:taxon-name-part taxon-name-part-type="genus" reg="Phanaeus">Ph.</tp:taxon-name-part> <tp:taxon-name-part taxon-name-part-type="species" reg="zapotecus">zapotecus</tp:taxon-name-part></tp:taxon-name></italic> has short and rounded posterolateral angles (Fig. <xref ref-type="fig" rid="F1">1c</xref>). The basal border of the pygidium in <italic><tp:taxon-name><tp:taxon-name-part taxon-name-part-type="genus" reg="Phanaeus">Ph.</tp:taxon-name-part> <tp:taxon-name-part taxon-name-part-type="species" reg="dionysius">dionysius</tp:taxon-name-part></tp:taxon-name></italic> forms a small indentation at its middle (Fig. <xref ref-type="fig" rid="F2">2b</xref>), whereas it runs completely straight in <italic><tp:taxon-name><tp:taxon-name-part taxon-name-part-type="genus" reg="Phanaeus">Ph.</tp:taxon-name-part> <tp:taxon-name-part taxon-name-part-type="species" reg="zapotecus">zapotecus</tp:taxon-name-part></tp:taxon-name></italic> (Fig. <xref ref-type="fig" rid="F2">2c</xref>). Additionally, the apex of the parameres of <italic><tp:taxon-name><tp:taxon-name-part taxon-name-part-type="genus" reg="Phanaeus">Ph.</tp:taxon-name-part> <tp:taxon-name-part taxon-name-part-type="species" reg="dionysius">dionysius</tp:taxon-name-part></tp:taxon-name></italic> sp. n. is more projected (Fig. <xref ref-type="fig" rid="F3">3b, d</xref>), than that from <italic><tp:taxon-name><tp:taxon-name-part taxon-name-part-type="genus" reg="Phanaeus">Ph.</tp:taxon-name-part> <tp:taxon-name-part taxon-name-part-type="species" reg="zapotecus">zapotecus</tp:taxon-name-part></tp:taxon-name></italic> (Fig. <xref ref-type="fig" rid="F3">3c, e</xref>). Moreover, the middle sinuation of the parameres in lateral view is much more pronounced in <italic><tp:taxon-name><tp:taxon-name-part taxon-name-part-type="genus" reg="Phanaeus">Ph.</tp:taxon-name-part> <tp:taxon-name-part taxon-name-part-type="species" reg="dionysius">dionysius</tp:taxon-name-part></tp:taxon-name></italic> sp. n. (Fig. <xref ref-type="fig" rid="F3">3b</xref>) than in <italic><tp:taxon-name><tp:taxon-name-part taxon-name-part-type="genus" reg="Phanaeus">Ph.</tp:taxon-name-part> <tp:taxon-name-part taxon-name-part-type="species" reg="zapotecus">zapotecus</tp:taxon-name-part></tp:taxon-name></italic> (Fig. <xref ref-type="fig" rid="F3">3c</xref>).</p></tp:treatment-sec><tp:treatment-sec sec-type="Chorological affinities" id="SECID0EVEAG"><title>Chorological affinities.</title><p>The known distribution of <italic><tp:taxon-name><tp:taxon-name-part taxon-name-part-type="genus" reg="Phanaeus">Ph.</tp:taxon-name-part> <tp:taxon-name-part taxon-name-part-type="species" reg="dionysius">dionysius</tp:taxon-name-part></tp:taxon-name></italic> sp. n. is relatively near to its closest relative, <italic><tp:taxon-name><tp:taxon-name-part taxon-name-part-type="genus" reg="Phanaeus">Ph.</tp:taxon-name-part> <tp:taxon-name-part taxon-name-part-type="species" reg="zapotecus">zapotecus</tp:taxon-name-part></tp:taxon-name></italic>, 90 km distance in a straight line, which is distributed in dry pine-oak and pine-oak-juniper forests on the internal slope of the Sierra Sur (Sierra de Tlaxiaco), going from 1850 m to 2150 m altitude. Interestingly, attempts at trying to collect <italic><tp:taxon-name><tp:taxon-name-part taxon-name-part-type="genus" reg="Phanaeus">Ph.</tp:taxon-name-part> <tp:taxon-name-part taxon-name-part-type="species" reg="zapotecus">zapotecus</tp:taxon-name-part></tp:taxon-name></italic> in the environs of San José del Pacífico in the Sierra Sur (Sierra de Miahuatlán) with fungi-baited traps did not produce any results.</p></tp:treatment-sec><ref-list><ref id="B38"><mixed-citation xmlns:xlink="http://www.w3.org/1999/xlink" xlink:type="simple">
          <person-group><name name-style="western"><surname>Valencia-Ávalos</surname><given-names>S</given-names></name><name name-style="western"><surname>Nixon</surname><given-names>K</given-names></name></person-group> (<year>2004</year>) Encinos. In: García-Mendoza AJ, Ordóñez M. de J, Briones-Salas M (Eds) Biodiversidad de Oaxaca. UNAM, FOCN, WWF, México, DF, 219–225.</mixed-citation></ref><ref id="B31"><mixed-citation xmlns:xlink="http://www.w3.org/1999/xlink" xlink:type="simple">
          <person-group><name name-style="western"><surname>Moctezuma</surname><given-names>V</given-names></name><name name-style="western"><surname>Sánchez-Huerta</surname><given-names>JL</given-names></name><name name-style="western"><surname>Halffter</surname><given-names>G</given-names></name></person-group> (<year>2017</year>) <article-title>Two new species of the <italic><tp:taxon-name><tp:taxon-name-part taxon-name-part-type="genus">Phanaeus</tp:taxon-name-part> <tp:taxon-name-part taxon-name-part-type="species">endymion</tp:taxon-name-part></tp:taxon-name></italic> group (Coleopter; <tp:taxon-name><tp:taxon-name-part taxon-name-part-type="family">Scarabaeidae</tp:taxon-name-part></tp:taxon-name>, <tp:taxon-name><tp:taxon-name-part taxon-name-part-type="subfamily">Scarabaeinae</tp:taxon-name-part></tp:taxon-name>).</article-title> <source>ZooKeys</source> <volume>702</volume>: <fpage>113</fpage>–<lpage>135</lpage>. <ext-link xlink:type="simple" ext-link-type="doi" xlink:href="10.3897/zookeys.702.14728">https://doi.org/10.3897/zookeys.702.14728</ext-link></mixed-citation></ref></ref-list></tp:taxon-treatment>
