# Supplementary material for: Dung beetle vicariant speciation in the mountains of Oaxaca, Mexico, with a description of a new species of Phanaeus (Coleoptera, Geotrupidae, Scarabaeidae)
Source: Zookeys. 2018 Mar 14;(743):67–93. doi: 10.3897/zookeys.743.23029 (PMC5904386; doi:10.3897/zookeys.743.23029)
Supplement: XML Treatment for Phanaeus (Notiophanaeus) malyi [file zookeys.743.23029-treatment2.xml]

<!DOCTYPE tp:taxon-treatment
  PUBLIC "-//TaxonX//DTD Taxonomic Treatment Publishing DTD v0 20100105//EN" "tax-treatment-NSO.dtd">
<tp:taxon-treatment xmlns:tp="http://www.plazi.org/taxpub"><tp:treatment-meta><kwd-group><label>Taxon classification</label><kwd><named-content xmlns:xlink="http://www.w3.org/1999/xlink" content-type="kingdom">Animalia</named-content></kwd><kwd><named-content xmlns:xlink="http://www.w3.org/1999/xlink" content-type="order">Coleoptera</named-content></kwd><kwd><named-content xmlns:xlink="http://www.w3.org/1999/xlink" content-type="family">Scarabaeidae</named-content></kwd></kwd-group><mixed-citation publication-type="journal"><person-group><name><surname>Kohlmann</surname><given-names>Bert</given-names></name><name><surname>Arriaga-Jiménez</surname><given-names>Alfonsina</given-names></name><name><surname>Rös</surname><given-names>Matthias</given-names></name></person-group><article-title>Dung beetle vicariant speciation in the mountains of Oaxaca, Mexico, with a description of a new species of <italic><tp:taxon-name><tp:taxon-name-part taxon-name-part-type="genus" reg="Phanaeus">Phanaeus</tp:taxon-name-part></tp:taxon-name></italic> (<tp:taxon-name><tp:taxon-name-part taxon-name-part-type="order">Coleoptera</tp:taxon-name-part></tp:taxon-name>, <tp:taxon-name><tp:taxon-name-part taxon-name-part-type="family">Geotrupidae</tp:taxon-name-part></tp:taxon-name>, <tp:taxon-name><tp:taxon-name-part taxon-name-part-type="family">Scarabaeidae</tp:taxon-name-part></tp:taxon-name>)</article-title><source>Zookeys</source><day>14</day><month>3</month><year>2018</year><volume>2018</volume><issue>743</issue><fpage>67</fpage><lpage>93</lpage><pub-id pub-id-type="doi">10.3897/zookeys.743.23029</pub-id></mixed-citation></tp:treatment-meta><tp:nomenclature><tp:taxon-name>
              <tp:taxon-name-part taxon-name-part-type="genus" reg="Phanaeus">Phanaeus</tp:taxon-name-part> (<tp:taxon-name-part taxon-name-part-type="subgenus" reg="Notiophanaeus">Notiophanaeus</tp:taxon-name-part>) <tp:taxon-name-part taxon-name-part-type="species" reg="malyi">malyi</tp:taxon-name-part></tp:taxon-name><tp:taxon-authority>Arnaud, 2002</tp:taxon-authority><xref ref-type="fig" rid="F8">Fig. 8a–b</xref><!--PageBreak--><tp:nomenclature-citation-list><tp:nomenclature-citation><tp:taxon-name>
                  <tp:taxon-name-part taxon-name-part-type="genus" reg="Phanaeus">Phanaeus</tp:taxon-name-part> <tp:taxon-name-part taxon-name-part-type="species" reg="pyrois">pyrois</tp:taxon-name-part> <tp:taxon-name-part taxon-name-part-type="subspecies" reg="malyi">malyi</tp:taxon-name-part></tp:taxon-name><comment>: <xref ref-type="bibr" rid="B4">Arnaud (2002</xref>: 96–97).</comment></tp:nomenclature-citation><tp:nomenclature-citation><tp:taxon-name>
                  <tp:taxon-name-part taxon-name-part-type="genus" reg="Phanaeus">Phanaeus</tp:taxon-name-part> <tp:taxon-name-part taxon-name-part-type="species" reg="malyi">malyi</tp:taxon-name-part></tp:taxon-name><comment>Arnaud, Solís &amp; Kohlmann (2012: 10).</comment></tp:nomenclature-citation><tp:nomenclature-citation><tp:taxon-name>
                  <tp:taxon-name-part taxon-name-part-type="genus" reg="Phanaeus">Phanaeus</tp:taxon-name-part> <tp:taxon-name-part taxon-name-part-type="species" reg="pyrois">pyrois</tp:taxon-name-part></tp:taxon-name><comment>Bates, Edmonds &amp; Zídek (2012: 1, 3, 13, 52–53, 57)</comment></tp:nomenclature-citation></tp:nomenclature-citation-list></tp:nomenclature><tp:treatment-sec sec-type="remarks" id="SECID0E1IAG"><title>Remarks.</title><p>
            <xref ref-type="bibr" rid="B35">Solís and Kohlmann (2012)</xref> elevated <italic><tp:taxon-name><tp:taxon-name-part taxon-name-part-type="genus" reg="Phanaeus">Phanaeus</tp:taxon-name-part> <tp:taxon-name-part taxon-name-part-type="species" reg="pyrois">pyrois</tp:taxon-name-part> <tp:taxon-name-part taxon-name-part-type="subspecies" reg="malyi">malyi</tp:taxon-name-part></tp:taxon-name></italic> Arnaud to species status based on the results of mitochondrial DNA studies of Costa Rican specimens that clearly separated Caribbean from Pacific populations at a genetic distance concordant with species level (average Kimura-2-parameter [K2P] = 3.8 %, <xref ref-type="bibr" rid="B35">Solís and Kohlmann 2012</xref>). Moreover, <italic><tp:taxon-name><tp:taxon-name-part taxon-name-part-type="genus" reg="Phanaeus">Ph.</tp:taxon-name-part> <tp:taxon-name-part taxon-name-part-type="species" reg="malyi">malyi</tp:taxon-name-part></tp:taxon-name></italic> has short and rounded postero-lateral pronotal angles (Fig. <xref ref-type="fig" rid="F8">8a–b</xref>), whereas they are long and slender in <italic><tp:taxon-name><tp:taxon-name-part taxon-name-part-type="genus" reg="Phanaeus">Ph.</tp:taxon-name-part> <tp:taxon-name-part taxon-name-part-type="species" reg="pyrois">pyrois</tp:taxon-name-part></tp:taxon-name></italic> (Fig. <xref ref-type="fig" rid="F8">8c–d</xref>). Subsequently, <xref ref-type="bibr" rid="B16">Edmonds and Zídek (2012)</xref> synonymised <italic><tp:taxon-name><tp:taxon-name-part taxon-name-part-type="genus" reg="Phanaeus">Ph.</tp:taxon-name-part> <tp:taxon-name-part taxon-name-part-type="species" reg="pyrois">pyrois</tp:taxon-name-part> <tp:taxon-name-part taxon-name-part-type="subspecies" reg="malyi">malyi</tp:taxon-name-part></tp:taxon-name></italic> with <italic><tp:taxon-name><tp:taxon-name-part taxon-name-part-type="genus" reg="Phanaeus">Ph.</tp:taxon-name-part> <tp:taxon-name-part taxon-name-part-type="species" reg="pyrois">pyrois</tp:taxon-name-part></tp:taxon-name></italic>, pending a comparative analysis of black varieties of Panamanian and South American populations. <italic><tp:taxon-name><tp:taxon-name-part taxon-name-part-type="genus" reg="Phanaeus">Phanaeus</tp:taxon-name-part> <tp:taxon-name-part taxon-name-part-type="species" reg="malyi">malyi</tp:taxon-name-part></tp:taxon-name></italic> was compared with material from J. Blackaller’s private collection and photos sent by François Génier from the Canadian Museum of Nature (Suppl. material <xref ref-type="supplementary-material" rid="S1">1</xref>: Figure S1) of black specimens of <italic><tp:taxon-name><tp:taxon-name-part taxon-name-part-type="genus" reg="Phanaeus">Ph.</tp:taxon-name-part> <tp:taxon-name-part taxon-name-part-type="species" reg="pyrois">pyrois</tp:taxon-name-part></tp:taxon-name></italic> from Cerro Campana, <!--PageBreak-->Province of Panama, Panama (formerly treated as <italic><tp:taxon-name><tp:taxon-name-part taxon-name-part-type="genus" reg="Phanaeus">Ph.</tp:taxon-name-part> <tp:taxon-name-part taxon-name-part-type="species" reg="pyrois">pyrois</tp:taxon-name-part> <tp:taxon-name-part taxon-name-part-type="subspecies" reg="olsoufieffi">olsoufieffi</tp:taxon-name-part></tp:taxon-name></italic> Balthasar) and Playa de Oro, Esmeralda, Ecuador (formerly treated as <italic><tp:taxon-name><tp:taxon-name-part taxon-name-part-type="genus" reg="Phanaeus">Ph.</tp:taxon-name-part> <tp:taxon-name-part taxon-name-part-type="species" reg="pyrois">pyrois</tp:taxon-name-part> <tp:taxon-name-part taxon-name-part-type="subspecies" reg="funereus">funereus</tp:taxon-name-part></tp:taxon-name></italic> Balthasar). <italic><tp:taxon-name><tp:taxon-name-part taxon-name-part-type="genus" reg="Phanaeus">Ph.</tp:taxon-name-part> <tp:taxon-name-part taxon-name-part-type="species" reg="malyi">malyi</tp:taxon-name-part></tp:taxon-name></italic> and <italic><tp:taxon-name><tp:taxon-name-part taxon-name-part-type="genus" reg="Phanaeus">Ph.</tp:taxon-name-part> <tp:taxon-name-part taxon-name-part-type="species" reg="pyrois">p.</tp:taxon-name-part> <tp:taxon-name-part taxon-name-part-type="subspecies" reg="olsoufieffi">olsoufieffi</tp:taxon-name-part></tp:taxon-name></italic> are different taxa. While <italic><tp:taxon-name><tp:taxon-name-part taxon-name-part-type="genus" reg="Phanaeus">Ph.</tp:taxon-name-part> <tp:taxon-name-part taxon-name-part-type="species" reg="malyi">malyi</tp:taxon-name-part></tp:taxon-name></italic> has short and rounded posterolateral angles of the pronotum, similar to <italic><tp:taxon-name><tp:taxon-name-part taxon-name-part-type="genus" reg="Phanaeus">Ph.</tp:taxon-name-part> <tp:taxon-name-part taxon-name-part-type="species" reg="endymion">endymion</tp:taxon-name-part></tp:taxon-name></italic>, <italic><tp:taxon-name><tp:taxon-name-part taxon-name-part-type="genus" reg="Phanaeus">Ph.</tp:taxon-name-part> <tp:taxon-name-part taxon-name-part-type="species" reg="pyrois">p.</tp:taxon-name-part> <tp:taxon-name-part taxon-name-part-type="subspecies" reg="olsoufieffi">olsoufieffi</tp:taxon-name-part></tp:taxon-name></italic> has the typical <italic><tp:taxon-name><tp:taxon-name-part taxon-name-part-type="genus" reg="Phanaeus"/><tp:taxon-name-part taxon-name-part-type="species" reg="pyrois">pyrois</tp:taxon-name-part></tp:taxon-name></italic> long and slender posterolateral angles of the pronotum. <italic><tp:taxon-name><tp:taxon-name-part taxon-name-part-type="genus" reg="Phanaeus">Ph.</tp:taxon-name-part> <tp:taxon-name-part taxon-name-part-type="species" reg="pyrois">p.</tp:taxon-name-part> <tp:taxon-name-part taxon-name-part-type="subspecies" reg="olsoufieffi">olsoufieffi</tp:taxon-name-part></tp:taxon-name></italic> also exists in Costa Rica, distributed along the foot of the mountains and not in the lowlands like the typical metallic-red <italic><tp:taxon-name><tp:taxon-name-part taxon-name-part-type="genus" reg="Phanaeus"/><tp:taxon-name-part taxon-name-part-type="species" reg="pyrois">pyrois</tp:taxon-name-part></tp:taxon-name></italic>. A more detailed analysis would be required in order to determine if it should again be resurrected into subspecific status. In relation to <italic><tp:taxon-name><tp:taxon-name-part taxon-name-part-type="genus" reg="Phanaeus">Ph.</tp:taxon-name-part> <tp:taxon-name-part taxon-name-part-type="species" reg="pyrois">p.</tp:taxon-name-part> <tp:taxon-name-part taxon-name-part-type="subspecies" reg="funereus">funereus</tp:taxon-name-part></tp:taxon-name></italic>, these specimens have an intermediate form of the postero-lateral angles of the pronotum between <italic><tp:taxon-name><tp:taxon-name-part taxon-name-part-type="genus" reg="Phanaeus"/><tp:taxon-name-part taxon-name-part-type="species" reg="malyi">malyi</tp:taxon-name-part></tp:taxon-name></italic> and <italic><tp:taxon-name><tp:taxon-name-part taxon-name-part-type="genus" reg="Phanaeus"/><tp:taxon-name-part taxon-name-part-type="species" reg="olsoufieffi">olsoufieffi</tp:taxon-name-part></tp:taxon-name></italic>. Moreover <italic><tp:taxon-name><tp:taxon-name-part taxon-name-part-type="genus" reg="Phanaeus"/><tp:taxon-name-part taxon-name-part-type="species" reg="funereus">funereus</tp:taxon-name-part></tp:taxon-name></italic> is distinctly dull black whereas <italic><tp:taxon-name><tp:taxon-name-part taxon-name-part-type="genus" reg="Phanaeus"/><tp:taxon-name-part taxon-name-part-type="species" reg="malyi">malyi</tp:taxon-name-part></tp:taxon-name></italic> is a shiny black. A more detailed analysis is required for resurrecting <italic><tp:taxon-name><tp:taxon-name-part taxon-name-part-type="genus" reg="Phanaeus"/><tp:taxon-name-part taxon-name-part-type="species" reg="funereus">funereus</tp:taxon-name-part></tp:taxon-name></italic>, but it is a different taxon from <italic><tp:taxon-name><tp:taxon-name-part taxon-name-part-type="genus" reg="Phanaeus"/><tp:taxon-name-part taxon-name-part-type="species" reg="malyi">malyi</tp:taxon-name-part></tp:taxon-name></italic>.</p><fig id="F8" position="float" orientation="portrait"><label>Figure 8.</label><caption><p>Major male habitus in <bold>a</bold> dorsal and <bold>b</bold> lateral view of <italic><tp:taxon-name><tp:taxon-name-part taxon-name-part-type="genus" reg="Phanaeus">Phanaeus</tp:taxon-name-part> <tp:taxon-name-part taxon-name-part-type="species" reg="malyi">malyi</tp:taxon-name-part></tp:taxon-name></italic>, and in <bold>c</bold> dorsal and <bold>d</bold> lateral view of <italic><tp:taxon-name><tp:taxon-name-part taxon-name-part-type="genus" reg="Phanaeus">Ph.</tp:taxon-name-part> <tp:taxon-name-part taxon-name-part-type="species" reg="pyrois">pyrois.</tp:taxon-name-part></tp:taxon-name></italic> Scale bar= 5mm.</p></caption><graphic xmlns:xlink="http://www.w3.org/1999/xlink" xlink:href="zookeys-743-067-g008.jpg" position="float" orientation="portrait" xlink:type="simple" id="oo_190942.jpg"/></fig><p>We therefore revalidate <italic><tp:taxon-name><tp:taxon-name-part taxon-name-part-type="genus" reg="Phanaeus">Ph.</tp:taxon-name-part> <tp:taxon-name-part taxon-name-part-type="species" reg="malyi">malyi</tp:taxon-name-part></tp:taxon-name></italic> to full species status based on the previously mentioned mitochondrial DNA analysis (<xref ref-type="bibr" rid="B35">Solís and Kohlmann 2012</xref>); the characteristic ecology and distribution of this species in tropical rainforest along the southern Pacific coast <!--PageBreak-->of Costa Rica, probably extending to the northern Panamanian Pacific coast (<xref ref-type="bibr" rid="B35">Solís and Kohlmann 2012</xref>); and the different shapes of the pronota (Suppl. material <xref ref-type="supplementary-material" rid="S1">1</xref>: Figure S1).</p><p>
            <italic><tp:taxon-name><tp:taxon-name-part taxon-name-part-type="genus" reg="Phanaeus">Phanaeus</tp:taxon-name-part> <tp:taxon-name-part taxon-name-part-type="species" reg="malyi">malyi</tp:taxon-name-part></tp:taxon-name></italic> follows a characteristic distribution pattern described by <xref ref-type="bibr" rid="B23">Kohlmann and Wilkinson (2007)</xref> and by <xref ref-type="bibr" rid="B35">Solís and Kohlmann (2012)</xref>, where many species living in the Costa Rican southern Pacific tropical forest are sister species of taxa found along the tropical forest of the Caribbean coast. This vicariant speciation pattern (apparently mediated by the emergence of the Talamanca Cordillera that has divided a formerly continuous tropical forest stretching from the Caribbean to the Pacific) has been observed to occur in species of dung beetles, fishes, amphibians, reptiles, and birds (<xref ref-type="bibr" rid="B23">Kohlmann and Wilkinson 2007</xref>).</p></tp:treatment-sec><tp:treatment-sec><!--Section generated to contain objects referenced in tp:taxon-treatment.--><supplementary-material xmlns:xlink="http://www.w3.org/1999/xlink" id="S1" position="float" orientation="portrait" xlink:type="simple"><label>Supplementary material 1</label><caption><p>Figure S1</p></caption><p>Data type: Figure (PNG file)</p><p>Explanation note: Pronota close-ups of <bold>a</bold> <italic><tp:taxon-name><tp:taxon-name-part taxon-name-part-type="genus" reg="Phanaeus">Ph.</tp:taxon-name-part> <tp:taxon-name-part taxon-name-part-type="species" reg="pyrois">pyrois</tp:taxon-name-part> <tp:taxon-name-part taxon-name-part-type="subspecies" reg="olsoufieffi">olsoufieffi</tp:taxon-name-part></tp:taxon-name></italic> <bold>b</bold> <italic><tp:taxon-name><tp:taxon-name-part taxon-name-part-type="genus" reg="Phanaeus">Ph.</tp:taxon-name-part> <tp:taxon-name-part taxon-name-part-type="species" reg="malyi">malyi</tp:taxon-name-part></tp:taxon-name></italic>, and <bold>c</bold> <italic><tp:taxon-name><tp:taxon-name-part taxon-name-part-type="genus" reg="Phanaeus">Ph.</tp:taxon-name-part> <tp:taxon-name-part taxon-name-part-type="species" reg="pyrois">pyrois</tp:taxon-name-part> <tp:taxon-name-part taxon-name-part-type="subspecies" reg="funereus">funereus</tp:taxon-name-part></tp:taxon-name></italic>. Scale bar = 5mm.</p><media xlink:href="zookeys-743-067-s001.png" mimetype="image" mime-subtype="png" position="float" orientation="portrait" xlink:type="simple" id="oo_190945.png"/><permissions><license license-type="creative-commons-attribution" xlink:href="http://creativecommons.org/licenses/by/4.0/" xlink:type="simple"><license-p>This is an open access article distributed under the terms of the Creative Commons Attribution License (CC BY 4.0), which permits unrestricted use, distribution, and reproduction in any medium, provided the original author and source are credited.</license-p></license></permissions><attrib specific-use="authors">Bert Kohlmann, Alfonsina Arriaga-Jiménez, Matthias Rös</attrib></supplementary-material></tp:treatment-sec><ref-list><ref id="B4"><mixed-citation xmlns:xlink="http://www.w3.org/1999/xlink" xlink:type="simple">
          <person-group><name name-style="western"><surname>Arnaud</surname><given-names>P</given-names></name></person-group> (<year>2002</year>) <source><tp:taxon-name><tp:taxon-name-part taxon-name-part-type="tribe">Phanaeini</tp:taxon-name-part></tp:taxon-name>. Les Coléoptères du Monde, vol. 28.</source> <publisher-name>Hillside Books</publisher-name>, <publisher-loc>Canterbury, Kent</publisher-loc>, <size units="page">151 pp</size>.</mixed-citation></ref><ref id="B35"><mixed-citation xmlns:xlink="http://www.w3.org/1999/xlink" xlink:type="simple">
          <person-group><name name-style="western"><surname>Solís</surname><given-names>A</given-names></name><name name-style="western"><surname>Kohlmann</surname><given-names>B</given-names></name></person-group> (<year>2012</year>) <article-title>Checklist and distribution atlas of the <tp:taxon-name><tp:taxon-name-part taxon-name-part-type="subfamily">Scarabaeinae</tp:taxon-name-part></tp:taxon-name> (<tp:taxon-name><tp:taxon-name-part taxon-name-part-type="order">Coleoptera</tp:taxon-name-part></tp:taxon-name>: <tp:taxon-name><tp:taxon-name-part taxon-name-part-type="family">Scarabaeidae</tp:taxon-name-part></tp:taxon-name>) of Costa Rica.</article-title> <source>Zootaxa</source> <volume>3482</volume>: <fpage>1</fpage>–<lpage>32</lpage>.</mixed-citation></ref><ref id="B16"><mixed-citation xmlns:xlink="http://www.w3.org/1999/xlink" xlink:type="simple">
          <person-group><name name-style="western"><surname>Edmonds</surname><given-names>WD</given-names></name><name name-style="western"><surname>Zídek</surname><given-names>J</given-names></name></person-group> (<year>2012</year>) <article-title>Taxonomy of <italic><tp:taxon-name><tp:taxon-name-part taxon-name-part-type="genus">Phanaeus</tp:taxon-name-part></tp:taxon-name></italic> revisited: Revised keys to and comments on species of the New World dung beetle genus <italic><tp:taxon-name><tp:taxon-name-part taxon-name-part-type="genus">Phanaeus</tp:taxon-name-part></tp:taxon-name></italic> MacLeay, 1819 (<tp:taxon-name><tp:taxon-name-part taxon-name-part-type="order">Coleoptera</tp:taxon-name-part></tp:taxon-name>: <tp:taxon-name><tp:taxon-name-part taxon-name-part-type="family">Scarabaeidae</tp:taxon-name-part></tp:taxon-name>: <tp:taxon-name><tp:taxon-name-part taxon-name-part-type="subfamily">Scarabaeinae</tp:taxon-name-part></tp:taxon-name>: <tp:taxon-name><tp:taxon-name-part taxon-name-part-type="tribe">Phanaeini</tp:taxon-name-part></tp:taxon-name>).</article-title> <source><tp:taxon-name><tp:taxon-name-part taxon-name-part-type="class">Insecta</tp:taxon-name-part></tp:taxon-name> Mundi</source> <volume>0274</volume>: <fpage>1</fpage>–<lpage>108</lpage>.</mixed-citation></ref><ref id="B23"><mixed-citation xmlns:xlink="http://www.w3.org/1999/xlink" xlink:type="simple">
          <person-group><name name-style="western"><surname>Kohlmann</surname><given-names>B</given-names></name><name name-style="western"><surname>Wilkinson</surname><given-names>J</given-names></name></person-group> (<year>2007</year>) <article-title>The Tárcoles line: biogeographic effects of the Talamanca Range in lower Central America.</article-title> <source>Giornale Italiano di Entomologia</source> <volume>12</volume>: <fpage>1</fpage>–<lpage>30</lpage>.</mixed-citation></ref></ref-list></tp:taxon-treatment>
