# Supplementary material for: Dung beetle vicariant speciation in the mountains of Oaxaca, Mexico, with a description of a new species of Phanaeus (Coleoptera, Geotrupidae, Scarabaeidae)
Source: Zookeys. 2018 Mar 14;(743):67–93. doi: 10.3897/zookeys.743.23029 (PMC5904386; doi:10.3897/zookeys.743.23029)
Supplement: XML Treatment for Phanaeus (Notiophanaeus) bravoensis [file zookeys.743.23029-treatment3.xml]

<!DOCTYPE tp:taxon-treatment
  PUBLIC "-//TaxonX//DTD Taxonomic Treatment Publishing DTD v0 20100105//EN" "tax-treatment-NSO.dtd">
<tp:taxon-treatment xmlns:tp="http://www.plazi.org/taxpub"><tp:treatment-meta><kwd-group><label>Taxon classification</label><kwd><named-content xmlns:xlink="http://www.w3.org/1999/xlink" content-type="kingdom">Animalia</named-content></kwd><kwd><named-content xmlns:xlink="http://www.w3.org/1999/xlink" content-type="order">Coleoptera</named-content></kwd><kwd><named-content xmlns:xlink="http://www.w3.org/1999/xlink" content-type="family">Scarabaeidae</named-content></kwd></kwd-group><mixed-citation publication-type="journal"><person-group><name><surname>Kohlmann</surname><given-names>Bert</given-names></name><name><surname>Arriaga-Jiménez</surname><given-names>Alfonsina</given-names></name><name><surname>Rös</surname><given-names>Matthias</given-names></name></person-group><article-title>Dung beetle vicariant speciation in the mountains of Oaxaca, Mexico, with a description of a new species of <italic><tp:taxon-name><tp:taxon-name-part taxon-name-part-type="genus" reg="Phanaeus">Phanaeus</tp:taxon-name-part></tp:taxon-name></italic> (<tp:taxon-name><tp:taxon-name-part taxon-name-part-type="order">Coleoptera</tp:taxon-name-part></tp:taxon-name>, <tp:taxon-name><tp:taxon-name-part taxon-name-part-type="family">Geotrupidae</tp:taxon-name-part></tp:taxon-name>, <tp:taxon-name><tp:taxon-name-part taxon-name-part-type="family">Scarabaeidae</tp:taxon-name-part></tp:taxon-name>)</article-title><source>Zookeys</source><day>14</day><month>3</month><year>2018</year><volume>2018</volume><issue>743</issue><fpage>67</fpage><lpage>93</lpage><pub-id pub-id-type="doi">10.3897/zookeys.743.23029</pub-id></mixed-citation></tp:treatment-meta><tp:nomenclature><tp:taxon-name>
              <tp:taxon-name-part taxon-name-part-type="genus" reg="Phanaeus">Phanaeus</tp:taxon-name-part> (<tp:taxon-name-part taxon-name-part-type="subgenus" reg="Notiophanaeus">Notiophanaeus</tp:taxon-name-part>) <tp:taxon-name-part taxon-name-part-type="species" reg="bravoensis">bravoensis</tp:taxon-name-part></tp:taxon-name><tp:taxon-authority>Moctezuma, Sánchez-Huerta &amp; Halffter, 2017</tp:taxon-authority><tp:nomenclature-citation-list><tp:nomenclature-citation><tp:taxon-name>
                  <tp:taxon-name-part taxon-name-part-type="genus" reg="Phanaeus">Phanaeus</tp:taxon-name-part> <tp:taxon-name-part taxon-name-part-type="species" reg="bravoensis">bravoensis</tp:taxon-name-part></tp:taxon-name><comment>: <xref ref-type="bibr" rid="B31">Moctezuma et al. (2017</xref>: 115, 118–122).</comment></tp:nomenclature-citation></tp:nomenclature-citation-list></tp:nomenclature><tp:treatment-sec sec-type="remarks" id="SECID0EBYAG"><title>Remarks.</title><p>Recently this species has been described as found in Guerrero. Here we complement its poorly known distribution with new localities from the Blackaller private collection:</p><p>Guerrero (38 specimens): S. del Alquitrán, 1470 m 22-VI-1990 Luz L. Delgado, J. Blackaller col.; Palo Blanco, 20-VI-1990 Alt. 1400 m Bosque de pino-encino; Bosque Mesófilo, Alt. 1,710 mts. Coprotrampa exc. humano, 28 jun-24 jul/2055 EPE 5 mts., <named-content xmlns:xlink="http://www.w3.org/1999/xlink" content-type="dwc:verbatimCoordinates" xlink:type="simple"><named-content content-type="geo-json" specific-use="{&#34;type&#34;:&#34;Point&#34;,&#34;coordinates&#34;:[-99.500000,17.366667]}" id="NCID0EFEAE" xlink:type="simple">17°22'N, 99°30'W</named-content></named-content> L. Muñoz and J. Blackaller col.; Pino-Encino, alt. 1100-1380 m, En hongos (dentro de galería), 31/Jul/2004, <named-content xmlns:xlink="http://www.w3.org/1999/xlink" content-type="dwc:verbatimCoordinates" xlink:type="simple"><named-content content-type="geo-json" specific-use="{&#34;type&#34;:&#34;Point&#34;,&#34;coordinates&#34;:[-99.500000,17.350000]}" id="NCID0EMEAE" xlink:type="simple">17°21'N, 99°30'W</named-content></named-content>; 1100–1250 mts., 11/Jul/2004, <named-content xmlns:xlink="http://www.w3.org/1999/xlink" content-type="dwc:verbatimCoordinates" xlink:type="simple"><named-content content-type="geo-json" specific-use="{&#34;type&#34;:&#34;Point&#34;,&#34;coordinates&#34;:[-99.483333,17.350000]}" id="NCID0ETEAE" xlink:type="simple">17°21'N, 99°29'W</named-content></named-content>. Mochitlán, San Roque (8 km al este de Acahuizotla) Bosque Tropical y Bosque de Encino, Alt. 1130 m, CD en hongos, Ago-sept. 2013, <named-content xmlns:xlink="http://www.w3.org/1999/xlink" content-type="dwc:verbatimCoordinates" xlink:type="simple"><named-content content-type="geo-json" specific-use="{&#34;type&#34;:&#34;Point&#34;,&#34;coordinates&#34;:[-99.416667,17.366667]}" id="NCID0E1EAE" xlink:type="simple">17°22'N, 99°25'W</named-content></named-content> EPE 5 mts. Blackaller col.; (8 km al noreste de Ximilcotitlán), Bosque de Pino y de Encino, Alt. 2140 m, 7-VIII-2015 CD en hongos, <named-content xmlns:xlink="http://www.w3.org/1999/xlink" content-type="dwc:verbatimCoordinates" xlink:type="simple"><named-content content-type="geo-json" specific-use="{&#34;type&#34;:&#34;Point&#34;,&#34;coordinates&#34;:[-99.383333,17.383333]}" id="NCID0EBFAE" xlink:type="simple">17°23'N, 99°23'W</named-content></named-content>; 2 km al este de Ximilcotitlán, Alt. 1680 m, 07-08-VI-2009, en hongos, <named-content xmlns:xlink="http://www.w3.org/1999/xlink" content-type="dwc:verbatimCoordinates" xlink:type="simple"><named-content content-type="geo-json" specific-use="{&#34;type&#34;:&#34;Point&#34;,&#34;coordinates&#34;:[-99.416667,17.366667]}" id="NCID0EIFAE" xlink:type="simple">17°22'N, 99°25'W</named-content></named-content>; 5 km al este de Acahuizotla (camino a San Roque), Bosque de Encino y ET, Julio-2007, Alt 1010 msnm Trampa de luz CG <named-content xmlns:xlink="http://www.w3.org/1999/xlink" content-type="dwc:verbatimCoordinates" xlink:type="simple"><named-content content-type="geo-json" specific-use="{&#34;type&#34;:&#34;Point&#34;,&#34;coordinates&#34;:[-99.433333,17.350000]}" id="NCID0EPFAE" xlink:type="simple">17°21'N, 99°26'W</named-content></named-content>.
</p><p>
            <xref ref-type="bibr" rid="B31">Moctezuma et al. (2017)</xref> report this species seemingly copro-necrophagous. It is reported here to be also mycetophagous and living not only in pine-oak forest, but also in the cloud forest.</p></tp:treatment-sec><ref-list><ref id="B31"><mixed-citation xmlns:xlink="http://www.w3.org/1999/xlink" xlink:type="simple">
          <person-group><name name-style="western"><surname>Moctezuma</surname><given-names>V</given-names></name><name name-style="western"><surname>Sánchez-Huerta</surname><given-names>JL</given-names></name><name name-style="western"><surname>Halffter</surname><given-names>G</given-names></name></person-group> (<year>2017</year>) <article-title>Two new species of the <italic><tp:taxon-name><tp:taxon-name-part taxon-name-part-type="genus">Phanaeus</tp:taxon-name-part> <tp:taxon-name-part taxon-name-part-type="species">endymion</tp:taxon-name-part></tp:taxon-name></italic> group (Coleopter; <tp:taxon-name><tp:taxon-name-part taxon-name-part-type="family">Scarabaeidae</tp:taxon-name-part></tp:taxon-name>, <tp:taxon-name><tp:taxon-name-part taxon-name-part-type="subfamily">Scarabaeinae</tp:taxon-name-part></tp:taxon-name>).</article-title> <source>ZooKeys</source> <volume>702</volume>: <fpage>113</fpage>–<lpage>135</lpage>. <ext-link xlink:type="simple" ext-link-type="doi" xlink:href="10.3897/zookeys.702.14728">https://doi.org/10.3897/zookeys.702.14728</ext-link></mixed-citation></ref></ref-list></tp:taxon-treatment>
