# Supplementary material for: Dung beetle vicariant speciation in the mountains of Oaxaca, Mexico, with a description of a new species of Phanaeus (Coleoptera, Geotrupidae, Scarabaeidae)
Source: Zookeys. 2018 Mar 14;(743):67–93. doi: 10.3897/zookeys.743.23029 (PMC5904386; doi:10.3897/zookeys.743.23029)
Supplement: XML Treatment for Phanaeus (Notiophanaeus) halffterorum [file zookeys.743.23029-treatment4.xml]

<!DOCTYPE tp:taxon-treatment
  PUBLIC "-//TaxonX//DTD Taxonomic Treatment Publishing DTD v0 20100105//EN" "tax-treatment-NSO.dtd">
<tp:taxon-treatment xmlns:tp="http://www.plazi.org/taxpub"><tp:treatment-meta><kwd-group><label>Taxon classification</label><kwd><named-content xmlns:xlink="http://www.w3.org/1999/xlink" content-type="kingdom">Animalia</named-content></kwd><kwd><named-content xmlns:xlink="http://www.w3.org/1999/xlink" content-type="order">Coleoptera</named-content></kwd><kwd><named-content xmlns:xlink="http://www.w3.org/1999/xlink" content-type="family">Scarabaeidae</named-content></kwd></kwd-group><mixed-citation publication-type="journal"><person-group><name><surname>Kohlmann</surname><given-names>Bert</given-names></name><name><surname>Arriaga-Jiménez</surname><given-names>Alfonsina</given-names></name><name><surname>Rös</surname><given-names>Matthias</given-names></name></person-group><article-title>Dung beetle vicariant speciation in the mountains of Oaxaca, Mexico, with a description of a new species of <italic><tp:taxon-name><tp:taxon-name-part taxon-name-part-type="genus" reg="Phanaeus">Phanaeus</tp:taxon-name-part></tp:taxon-name></italic> (<tp:taxon-name><tp:taxon-name-part taxon-name-part-type="order">Coleoptera</tp:taxon-name-part></tp:taxon-name>, <tp:taxon-name><tp:taxon-name-part taxon-name-part-type="family">Geotrupidae</tp:taxon-name-part></tp:taxon-name>, <tp:taxon-name><tp:taxon-name-part taxon-name-part-type="family">Scarabaeidae</tp:taxon-name-part></tp:taxon-name>)</article-title><source>Zookeys</source><day>14</day><month>3</month><year>2018</year><volume>2018</volume><issue>743</issue><fpage>67</fpage><lpage>93</lpage><pub-id pub-id-type="doi">10.3897/zookeys.743.23029</pub-id></mixed-citation></tp:treatment-meta><tp:nomenclature><tp:taxon-name>
              <tp:taxon-name-part taxon-name-part-type="genus" reg="Phanaeus">Phanaeus</tp:taxon-name-part> (<tp:taxon-name-part taxon-name-part-type="subgenus" reg="Notiophanaeus">Notiophanaeus</tp:taxon-name-part>) <tp:taxon-name-part taxon-name-part-type="species" reg="halffterorum">halffterorum</tp:taxon-name-part></tp:taxon-name><tp:taxon-authority>Edmonds, 1979</tp:taxon-authority><tp:nomenclature-citation-list><tp:nomenclature-citation><tp:taxon-name>
                  <tp:taxon-name-part taxon-name-part-type="genus" reg="Phanaeus">Phanaeus</tp:taxon-name-part> <tp:taxon-name-part taxon-name-part-type="species" reg="halffterorum">halffterorum</tp:taxon-name-part></tp:taxon-name><comment>: <xref ref-type="bibr" rid="B12">Edmonds (1979</xref>: 99; <italic>partim</italic>), <xref ref-type="bibr" rid="B17">Halffter and Edmonds (1982</xref>: 88–89), <xref ref-type="bibr" rid="B3">Anduaga and Halffter (1991</xref>: 157), <xref ref-type="bibr" rid="B10">Delgado-Castillo et al. (1993</xref>: 125), <xref ref-type="bibr" rid="B13">Edmonds (1994</xref>: 39–43, 101), <xref ref-type="bibr" rid="B2">Anduaga (2000</xref>: 125, 130), <xref ref-type="bibr" rid="B4">Arnaud (2002</xref>: 95– <!--PageBreak-->96), <xref ref-type="bibr" rid="B14">Edmonds (2003</xref>: 61, 65), <xref ref-type="bibr" rid="B15">Edmonds (2006</xref>: 31, 34, 36), <xref ref-type="bibr" rid="B8">Ceballos et al. (2009</xref>: 397), <xref ref-type="bibr" rid="B16">Edmonds and Zídek (2012</xref>: 3, 5, 12, 52, 54), <xref ref-type="bibr" rid="B11">Deloya et al. (2014</xref>: 77), <xref ref-type="bibr" rid="B30">Moctezuma and Halffter (2017</xref>: 52, 54–55), <xref ref-type="bibr" rid="B31">Moctezuma et al. (2017</xref>: 115), <xref ref-type="bibr" rid="B25">Lizardo et al. (in press)</xref>.</comment></tp:nomenclature-citation></tp:nomenclature-citation-list></tp:nomenclature><tp:treatment-sec sec-type="remarks" id="SECID0EB3AG"><title>Remarks.</title><p>This study identifies new localities of this species present in the Blackaller private collection, which seems to have a rather restricted distribution in the State of Mexico.</p><p>Estado de México (8 specimens): Sierra de Nanchititla, 6 km al Este de Nanchititla, Bosque de Pino-Encino, CD en Hongos, 1840 m, 15-VIII-2015, <named-content xmlns:xlink="http://www.w3.org/1999/xlink" content-type="dwc:verbatimCoordinates" xlink:type="simple"><named-content content-type="geo-json" specific-use="{&#34;type&#34;:&#34;Point&#34;,&#34;coordinates&#34;:[-100.400000,18.866667]}" id="NCID0ECHAE" xlink:type="simple">18°52'N, 100°24'W</named-content></named-content>, J.Blackaller y L. Zacarías cols.; 06-VIII-2011, Trampa de Luz, Blackaller y Robacker cols.; 21-VIII-2011, J. Blackaller col.
</p><p>Comparing this species with its closest relative, <italic>Ph. bravoensis</italic>, one can add as a further difference between the two species the fact that <italic>Ph. halffterorum</italic> has its pygidium covered with coarse punctures while <italic>Ph. bravoensis</italic> has faintly impressed small punctures. Although it is not specified in the original description of this species (Edmonds 1979), specimens were collected directly by hand feeding on fungi pertaining to the genus <italic>Boletus</italic>.
                    </p></tp:treatment-sec><ref-list><ref id="B12"><mixed-citation xmlns:xlink="http://www.w3.org/1999/xlink" xlink:type="simple">
          <person-group><name name-style="western"><surname>Edmonds</surname><given-names>WD</given-names></name></person-group> (<year>1979</year>) <article-title>A new species of <italic><tp:taxon-name><tp:taxon-name-part taxon-name-part-type="genus">Phanaeus</tp:taxon-name-part></tp:taxon-name></italic> from Mexico (<tp:taxon-name><tp:taxon-name-part taxon-name-part-type="order">Coleoptera</tp:taxon-name-part></tp:taxon-name>: <tp:taxon-name><tp:taxon-name-part taxon-name-part-type="family">Scarabaeidae</tp:taxon-name-part></tp:taxon-name>).</article-title> <source>Pan-Pacific Entomologist</source> <volume>55</volume>(<issue>2</issue>): <fpage>99</fpage>–<lpage>105</lpage>.</mixed-citation></ref><ref id="B17"><mixed-citation xmlns:xlink="http://www.w3.org/1999/xlink" xlink:type="simple">
          <person-group><name name-style="western"><surname>Halffter</surname><given-names>G</given-names></name><name name-style="western"><surname>Edmonds</surname><given-names>WD</given-names></name></person-group> (<year>1982</year>) <source>The nesting behavior of dung beetles (<tp:taxon-name><tp:taxon-name-part taxon-name-part-type="subfamily">Scarabaeinae</tp:taxon-name-part></tp:taxon-name>). An ecological and evolutive approach.</source> <publisher-name>Instituto de Ecología</publisher-name>, <publisher-loc>Mexico City</publisher-loc>, <size units="page">176 pp</size>.</mixed-citation></ref><ref id="B3"><mixed-citation xmlns:xlink="http://www.w3.org/1999/xlink" xlink:type="simple">
          <person-group><name name-style="western"><surname>Anduaga</surname><given-names>S</given-names></name><name name-style="western"><surname>Halffter</surname><given-names>G</given-names></name></person-group> (<year>1991</year>) <article-title>Micofagia en <tp:taxon-name><tp:taxon-name-part taxon-name-part-type="family">Scarabaeidae</tp:taxon-name-part></tp:taxon-name>.</article-title> In: <person-group><name name-style="western"><surname>Navarrete-Heredia</surname><given-names>JL</given-names></name><name name-style="western"><surname>Quiroz-</surname><given-names>Rocha GA</given-names></name></person-group> (<role>Eds</role>) <issue-title>Memorias del I Simposio Nacional sobre la Interacción Insecto-Hongo, S.</issue-title> <source>M. E. Facultad de Ciencias, IGU, Veracruz</source>, <fpage>151</fpage>–<lpage>169</lpage>.</mixed-citation></ref><ref id="B10"><mixed-citation xmlns:xlink="http://www.w3.org/1999/xlink" xlink:type="simple">
          <person-group><name name-style="western"><surname>Delgado-Castillo</surname><given-names>L</given-names></name><name name-style="western"><surname>Navarrete-Heredia</surname><given-names>JL</given-names></name><name name-style="western"><surname>Blackaller-Bages</surname><given-names>J</given-names></name></person-group> (<year>1993</year>) <article-title>A new Mexican species of <italic><tp:taxon-name><tp:taxon-name-part taxon-name-part-type="genus">Onthophagus</tp:taxon-name-part></tp:taxon-name></italic> with mycophagous habits (<tp:taxon-name><tp:taxon-name-part taxon-name-part-type="order">Coleoptera</tp:taxon-name-part></tp:taxon-name>: <tp:taxon-name><tp:taxon-name-part taxon-name-part-type="family">Scarabaeidae</tp:taxon-name-part></tp:taxon-name>: <tp:taxon-name><tp:taxon-name-part taxon-name-part-type="subfamily">Scarabaeinae</tp:taxon-name-part></tp:taxon-name>).</article-title> <source>The Coleopterists Bulletin</source> <volume>47</volume>(<issue>2</issue>): <fpage>121</fpage>–<lpage>126</lpage>.</mixed-citation></ref><ref id="B13"><mixed-citation xmlns:xlink="http://www.w3.org/1999/xlink" xlink:type="simple">
          <person-group><name name-style="western"><surname>Edmonds</surname><given-names>WD</given-names></name></person-group> (<year>1994</year>) <article-title>Revision of <italic><tp:taxon-name><tp:taxon-name-part taxon-name-part-type="genus">Phanaeus</tp:taxon-name-part></tp:taxon-name></italic> Macleay, a New World Genus of <tp:taxon-name><tp:taxon-name-part taxon-name-part-type="subfamily">Scarabaeinae</tp:taxon-name-part></tp:taxon-name> Dung Beetles (<tp:taxon-name><tp:taxon-name-part taxon-name-part-type="order">Coleoptera</tp:taxon-name-part></tp:taxon-name>: <tp:taxon-name><tp:taxon-name-part taxon-name-part-type="family">Scarabaeidae</tp:taxon-name-part></tp:taxon-name>, <tp:taxon-name><tp:taxon-name-part taxon-name-part-type="subfamily">Scarabaeinae</tp:taxon-name-part></tp:taxon-name>).</article-title> <source>Natural History Museum of Los Angeles County, Contributions in Science</source> <volume>442</volume>: <fpage>1</fpage>–<lpage>105</lpage>.</mixed-citation></ref><ref id="B2"><mixed-citation xmlns:xlink="http://www.w3.org/1999/xlink" xlink:type="simple">
          <person-group><name name-style="western"><surname>Anduaga</surname><given-names>S</given-names></name></person-group> (<year>2000</year>) <article-title>Escarabajos coprófagos (<tp:taxon-name><tp:taxon-name-part taxon-name-part-type="order">Coleoptera</tp:taxon-name-part></tp:taxon-name>: <tp:taxon-name><tp:taxon-name-part taxon-name-part-type="superfamily">Scarabaeoidea</tp:taxon-name-part></tp:taxon-name>) asociados a hongos en la Sierra Madre Occidental, Durango, México: con una compilación de las especies micetófagas.</article-title> <source>Acta Zoológica Mexicana NS</source> <volume>80</volume>: <fpage>119</fpage>–<lpage>130</lpage>.</mixed-citation></ref><ref id="B4"><mixed-citation xmlns:xlink="http://www.w3.org/1999/xlink" xlink:type="simple">
          <person-group><name name-style="western"><surname>Arnaud</surname><given-names>P</given-names></name></person-group> (<year>2002</year>) <source><tp:taxon-name><tp:taxon-name-part taxon-name-part-type="tribe">Phanaeini</tp:taxon-name-part></tp:taxon-name>. Les Coléoptères du Monde, vol. 28.</source> <publisher-name>Hillside Books</publisher-name>, <publisher-loc>Canterbury, Kent</publisher-loc>, <size units="page">151 pp</size>.</mixed-citation></ref><ref id="B14"><mixed-citation xmlns:xlink="http://www.w3.org/1999/xlink" xlink:type="simple">
          <person-group><name name-style="western"><surname>Edmonds</surname><given-names>WD</given-names></name></person-group> (<year>2003</year>) <article-title>Tribu <tp:taxon-name><tp:taxon-name-part taxon-name-part-type="tribe">Phanaeini</tp:taxon-name-part></tp:taxon-name>.</article-title> In: <person-group><name name-style="western"><surname>Morón</surname><given-names>MA</given-names></name></person-group> (<role>Ed.</role>) <issue-title>Atlas de los escarabajos de México.</issue-title> <source><tp:taxon-name><tp:taxon-name-part taxon-name-part-type="order">Coleoptera</tp:taxon-name-part></tp:taxon-name>: <tp:taxon-name><tp:taxon-name-part taxon-name-part-type="superfamily">Lamellicornia</tp:taxon-name-part></tp:taxon-name>. Vol. II Familias <tp:taxon-name><tp:taxon-name-part taxon-name-part-type="family">Scarabaeidae</tp:taxon-name-part></tp:taxon-name>, <tp:taxon-name><tp:taxon-name-part taxon-name-part-type="family">Trogidae</tp:taxon-name-part></tp:taxon-name>, <tp:taxon-name><tp:taxon-name-part taxon-name-part-type="family">Passalidae</tp:taxon-name-part></tp:taxon-name> y <tp:taxon-name><tp:taxon-name-part taxon-name-part-type="family">Lucanidae</tp:taxon-name-part></tp:taxon-name>. Argania Editio, Barcelona</source>, <fpage>58</fpage>–<lpage>65</lpage>.</mixed-citation></ref><ref id="B15"><mixed-citation xmlns:xlink="http://www.w3.org/1999/xlink" xlink:type="simple">
          <person-group><name name-style="western"><surname>Edmonds</surname><given-names>WD</given-names></name></person-group> (<year>2006</year>) <article-title>A new species of <italic><tp:taxon-name><tp:taxon-name-part taxon-name-part-type="genus">Phanaeus</tp:taxon-name-part></tp:taxon-name></italic> MacLeay (<tp:taxon-name><tp:taxon-name-part taxon-name-part-type="order">Coleoptera</tp:taxon-name-part></tp:taxon-name>: <tp:taxon-name><tp:taxon-name-part taxon-name-part-type="family">Scarabaeidae</tp:taxon-name-part></tp:taxon-name>: <tp:taxon-name><tp:taxon-name-part taxon-name-part-type="subfamily">Scarabaeinae</tp:taxon-name-part></tp:taxon-name>: <tp:taxon-name><tp:taxon-name-part taxon-name-part-type="tribe">Phanaeini</tp:taxon-name-part></tp:taxon-name>) from Oaxaca, Mexico.</article-title> <source>Zootaxa</source> <volume>1171</volume>: <fpage>31</fpage>–<lpage>37</lpage>.</mixed-citation></ref><ref id="B8"><mixed-citation xmlns:xlink="http://www.w3.org/1999/xlink" xlink:type="simple">
          <person-group><name name-style="western"><surname>Ceballos</surname><given-names>G</given-names></name><name name-style="western"><surname>List</surname><given-names>R</given-names></name><name name-style="western"><surname>Garduño</surname><given-names>G</given-names></name><name name-style="western"><surname>López-Cano</surname><given-names>R</given-names></name><name name-style="western"><surname>Muñozcano-Quintanar</surname><given-names>MJ</given-names></name><name name-style="western"><surname>Collado</surname><given-names>E</given-names></name><name name-style="western"><surname>San-Román</surname><given-names>JE</given-names></name></person-group> (<year>2009</year>) <source>La diversidad biológica del Estado de México. Estudio de estado.</source> <publisher-name>Gobierno del Estado de México</publisher-name>, <publisher-loc>Toluca de Lerdo</publisher-loc>, <size units="page">527 pp</size>. <ext-link xlink:type="simple" ext-link-type="uri" xlink:href="http://www.biodiversidad.gob.mx/">http://www.biodiversidad.gob.mx/</ext-link> region/EEB/estudios.html</mixed-citation></ref><ref id="B16"><mixed-citation xmlns:xlink="http://www.w3.org/1999/xlink" xlink:type="simple">
          <person-group><name name-style="western"><surname>Edmonds</surname><given-names>WD</given-names></name><name name-style="western"><surname>Zídek</surname><given-names>J</given-names></name></person-group> (<year>2012</year>) <article-title>Taxonomy of <italic><tp:taxon-name><tp:taxon-name-part taxon-name-part-type="genus">Phanaeus</tp:taxon-name-part></tp:taxon-name></italic> revisited: Revised keys to and comments on species of the New World dung beetle genus <italic><tp:taxon-name><tp:taxon-name-part taxon-name-part-type="genus">Phanaeus</tp:taxon-name-part></tp:taxon-name></italic> MacLeay, 1819 (<tp:taxon-name><tp:taxon-name-part taxon-name-part-type="order">Coleoptera</tp:taxon-name-part></tp:taxon-name>: <tp:taxon-name><tp:taxon-name-part taxon-name-part-type="family">Scarabaeidae</tp:taxon-name-part></tp:taxon-name>: <tp:taxon-name><tp:taxon-name-part taxon-name-part-type="subfamily">Scarabaeinae</tp:taxon-name-part></tp:taxon-name>: <tp:taxon-name><tp:taxon-name-part taxon-name-part-type="tribe">Phanaeini</tp:taxon-name-part></tp:taxon-name>).</article-title> <source><tp:taxon-name><tp:taxon-name-part taxon-name-part-type="class">Insecta</tp:taxon-name-part></tp:taxon-name> Mundi</source> <volume>0274</volume>: <fpage>1</fpage>–<lpage>108</lpage>.</mixed-citation></ref><ref id="B11"><mixed-citation xmlns:xlink="http://www.w3.org/1999/xlink" xlink:type="simple">
          <person-group><name name-style="western"><surname>Deloya</surname><given-names>C</given-names></name><name name-style="western"><surname>Calvo-Gática</surname><given-names>H</given-names></name><name name-style="western"><surname>García-Díaz</surname><given-names>OJ</given-names></name><name name-style="western"><surname>Rendón-Sosa</surname><given-names>M</given-names></name><name name-style="western"><surname>González-Hilario</surname><given-names>S</given-names></name><name name-style="western"><surname>Aguirre-</surname><given-names>León G</given-names></name></person-group> (<year>2014</year>) <article-title>Capítulo 10. Familia <tp:taxon-name><tp:taxon-name-part taxon-name-part-type="family">Scarabaeidae</tp:taxon-name-part></tp:taxon-name> Latreille, 1802.</article-title> In: <person-group><name name-style="western"><surname>Deloya</surname><given-names>C</given-names></name><name name-style="western"><surname>Covarrubias-Melgar</surname><given-names>D</given-names></name></person-group> (<role>Eds</role>) <issue-title>Escarabajos del estado de Guerrero (Coleoptera: Scarabaeoidea).</issue-title> <source>S y G Editores, Mexico City</source>, <fpage>69</fpage>–<lpage>113</lpage>.</mixed-citation></ref><ref id="B30"><mixed-citation xmlns:xlink="http://www.w3.org/1999/xlink" xlink:type="simple">
          <person-group><name name-style="western"><surname>Moctezuma</surname><given-names>V</given-names></name><name name-style="western"><surname>Halffter</surname><given-names>G</given-names></name></person-group> (<year>2017</year>) <article-title>A new species of <italic><tp:taxon-name><tp:taxon-name-part taxon-name-part-type="genus">Phanaeus</tp:taxon-name-part></tp:taxon-name></italic> MacLeay (<tp:taxon-name><tp:taxon-name-part taxon-name-part-type="order">Coleoptera</tp:taxon-name-part></tp:taxon-name>: <tp:taxon-name><tp:taxon-name-part taxon-name-part-type="family">Scarabaeidae</tp:taxon-name-part></tp:taxon-name>: <tp:taxon-name><tp:taxon-name-part taxon-name-part-type="subfamily">Scarabaeinae</tp:taxon-name-part></tp:taxon-name>) from Los Chimalapas, Oaxaca, Mexico.</article-title> <source>Coleopterists Bulletin</source> <volume>71</volume>: <fpage>47</fpage>–<lpage>56</lpage>. <ext-link xlink:type="simple" ext-link-type="doi" xlink:href="10.1649/0010-065X-71.1.47">https://doi.org/10.1649/0010-065X-71.1.47</ext-link></mixed-citation></ref><ref id="B31"><mixed-citation xmlns:xlink="http://www.w3.org/1999/xlink" xlink:type="simple">
          <person-group><name name-style="western"><surname>Moctezuma</surname><given-names>V</given-names></name><name name-style="western"><surname>Sánchez-Huerta</surname><given-names>JL</given-names></name><name name-style="western"><surname>Halffter</surname><given-names>G</given-names></name></person-group> (<year>2017</year>) <article-title>Two new species of the <italic><tp:taxon-name><tp:taxon-name-part taxon-name-part-type="genus">Phanaeus</tp:taxon-name-part> <tp:taxon-name-part taxon-name-part-type="species">endymion</tp:taxon-name-part></tp:taxon-name></italic> group (Coleopter; <tp:taxon-name><tp:taxon-name-part taxon-name-part-type="family">Scarabaeidae</tp:taxon-name-part></tp:taxon-name>, <tp:taxon-name><tp:taxon-name-part taxon-name-part-type="subfamily">Scarabaeinae</tp:taxon-name-part></tp:taxon-name>).</article-title> <source>ZooKeys</source> <volume>702</volume>: <fpage>113</fpage>–<lpage>135</lpage>. <ext-link xlink:type="simple" ext-link-type="doi" xlink:href="10.3897/zookeys.702.14728">https://doi.org/10.3897/zookeys.702.14728</ext-link></mixed-citation></ref><ref id="B25"><mixed-citation xmlns:xlink="http://www.w3.org/1999/xlink" xlink:type="simple">
          <person-group><name name-style="western"><surname>Lizardo</surname><given-names>V</given-names></name><name name-style="western"><surname>Escobar</surname><given-names>F</given-names></name><name name-style="western"><surname>Rojas-Soto</surname><given-names>O</given-names></name></person-group> (<year>in press</year>) Diversity and distribution of <tp:taxon-name><tp:taxon-name-part taxon-name-part-type="tribe">Phanaeini</tp:taxon-name-part></tp:taxon-name> (<tp:taxon-name><tp:taxon-name-part taxon-name-part-type="order">Coleoptera</tp:taxon-name-part></tp:taxon-name>: <tp:taxon-name><tp:taxon-name-part taxon-name-part-type="family">Scarabaeidae</tp:taxon-name-part></tp:taxon-name>: <tp:taxon-name><tp:taxon-name-part taxon-name-part-type="subfamily">Scarabaeinae</tp:taxon-name-part></tp:taxon-name>) in Mexico. Zootaxa. <ext-link xlink:type="simple" ext-link-type="doi" xlink:href="10.11646/zootaxa.4358.2.3">https://doi.org/10.11646/zootaxa.4358.2.3</ext-link></mixed-citation></ref></ref-list></tp:taxon-treatment>
