# Supplementary material for: Dung beetle vicariant speciation in the mountains of Oaxaca, Mexico, with a description of a new species of Phanaeus (Coleoptera, Geotrupidae, Scarabaeidae)
Source: Zookeys. 2018 Mar 14;(743):67–93. doi: 10.3897/zookeys.743.23029 (PMC5904386; doi:10.3897/zookeys.743.23029)
Supplement: XML Treatment for Phanaeus (Notiophanaeus) huichol [file zookeys.743.23029-treatment5.xml]

<!DOCTYPE tp:taxon-treatment
  PUBLIC "-//TaxonX//DTD Taxonomic Treatment Publishing DTD v0 20100105//EN" "tax-treatment-NSO.dtd">
<tp:taxon-treatment xmlns:tp="http://www.plazi.org/taxpub"><tp:treatment-meta><kwd-group><label>Taxon classification</label><kwd><named-content xmlns:xlink="http://www.w3.org/1999/xlink" content-type="kingdom">Animalia</named-content></kwd><kwd><named-content xmlns:xlink="http://www.w3.org/1999/xlink" content-type="order">Coleoptera</named-content></kwd><kwd><named-content xmlns:xlink="http://www.w3.org/1999/xlink" content-type="family">Scarabaeidae</named-content></kwd></kwd-group><mixed-citation publication-type="journal"><person-group><name><surname>Kohlmann</surname><given-names>Bert</given-names></name><name><surname>Arriaga-Jiménez</surname><given-names>Alfonsina</given-names></name><name><surname>Rös</surname><given-names>Matthias</given-names></name></person-group><article-title>Dung beetle vicariant speciation in the mountains of Oaxaca, Mexico, with a description of a new species of <italic><tp:taxon-name><tp:taxon-name-part taxon-name-part-type="genus" reg="Phanaeus">Phanaeus</tp:taxon-name-part></tp:taxon-name></italic> (<tp:taxon-name><tp:taxon-name-part taxon-name-part-type="order">Coleoptera</tp:taxon-name-part></tp:taxon-name>, <tp:taxon-name><tp:taxon-name-part taxon-name-part-type="family">Geotrupidae</tp:taxon-name-part></tp:taxon-name>, <tp:taxon-name><tp:taxon-name-part taxon-name-part-type="family">Scarabaeidae</tp:taxon-name-part></tp:taxon-name>)</article-title><source>Zookeys</source><day>14</day><month>3</month><year>2018</year><volume>2018</volume><issue>743</issue><fpage>67</fpage><lpage>93</lpage><pub-id pub-id-type="doi">10.3897/zookeys.743.23029</pub-id></mixed-citation></tp:treatment-meta><tp:nomenclature><tp:taxon-name>
              <tp:taxon-name-part taxon-name-part-type="genus" reg="Phanaeus">Phanaeus</tp:taxon-name-part> (<tp:taxon-name-part taxon-name-part-type="subgenus" reg="Notiophanaeus">Notiophanaeus</tp:taxon-name-part>) <tp:taxon-name-part taxon-name-part-type="species" reg="huichol">huichol</tp:taxon-name-part></tp:taxon-name><tp:taxon-authority>Moctezuma, Sánchez-Huerta &amp; Halffter, 2017</tp:taxon-authority><tp:nomenclature-citation-list><tp:nomenclature-citation><tp:taxon-name>
                  <tp:taxon-name-part taxon-name-part-type="genus" reg="Phanaeus">Phanaeus</tp:taxon-name-part> <tp:taxon-name-part taxon-name-part-type="species" reg="huichol">huichol</tp:taxon-name-part></tp:taxon-name><comment>: <xref ref-type="bibr" rid="B31">Moctezuma et al. (2017</xref>: 123-129).</comment></tp:nomenclature-citation></tp:nomenclature-citation-list></tp:nomenclature><tp:treatment-sec sec-type="remarks" id="SECID0EN6AG"><title>Remarks.</title><p>Recently this species has been described as from Jalisco and Nayarit. We register here the northernmost and first locality of this species from the state of Sinaloa using material from the Blackaller private collection:</p><p>MEXICO (1 male, 1 female). Sinaloa. La Venada. 4 km al Noroeste de Microondas. Loberas. Bosque de pino-encino. 1780 msnm en excremento. 16-18/VIII/2007 EPE 5 metros CG <named-content xmlns:xlink="http://www.w3.org/1999/xlink" content-type="dwc:verbatimCoordinates" xlink:type="simple"><named-content content-type="geo-json" specific-use="{&#34;type&#34;:&#34;Point&#34;,&#34;coordinates&#34;:[-105.866667,23.500000]}" id="NCID0E1IAE" xlink:type="simple">23°30'N, 105°52'W</named-content></named-content> Blackaller y Folschveiller Cols.
</p></tp:treatment-sec><ref-list><ref id="B31"><mixed-citation xmlns:xlink="http://www.w3.org/1999/xlink" xlink:type="simple">
          <person-group><name name-style="western"><surname>Moctezuma</surname><given-names>V</given-names></name><name name-style="western"><surname>Sánchez-Huerta</surname><given-names>JL</given-names></name><name name-style="western"><surname>Halffter</surname><given-names>G</given-names></name></person-group> (<year>2017</year>) <article-title>Two new species of the <italic><tp:taxon-name><tp:taxon-name-part taxon-name-part-type="genus">Phanaeus</tp:taxon-name-part> <tp:taxon-name-part taxon-name-part-type="species">endymion</tp:taxon-name-part></tp:taxon-name></italic> group (Coleopter; <tp:taxon-name><tp:taxon-name-part taxon-name-part-type="family">Scarabaeidae</tp:taxon-name-part></tp:taxon-name>, <tp:taxon-name><tp:taxon-name-part taxon-name-part-type="subfamily">Scarabaeinae</tp:taxon-name-part></tp:taxon-name>).</article-title> <source>ZooKeys</source> <volume>702</volume>: <fpage>113</fpage>–<lpage>135</lpage>. <ext-link xlink:type="simple" ext-link-type="doi" xlink:href="10.3897/zookeys.702.14728">https://doi.org/10.3897/zookeys.702.14728</ext-link></mixed-citation></ref></ref-list></tp:taxon-treatment>
