# Supplementary material for: Dung beetle vicariant speciation in the mountains of Oaxaca, Mexico, with a description of a new species of Phanaeus (Coleoptera, Geotrupidae, Scarabaeidae)
Source: Zookeys. 2018 Mar 14;(743):67–93. doi: 10.3897/zookeys.743.23029 (PMC5904386; doi:10.3897/zookeys.743.23029)
Supplement: XML Treatment for Geotrupes (Onthotrupes) pecki [file zookeys.743.23029-treatment6.xml]

<!DOCTYPE tp:taxon-treatment
  PUBLIC "-//TaxonX//DTD Taxonomic Treatment Publishing DTD v0 20100105//EN" "tax-treatment-NSO.dtd">
<tp:taxon-treatment xmlns:tp="http://www.plazi.org/taxpub"><tp:treatment-meta><kwd-group><label>Taxon classification</label><kwd><named-content xmlns:xlink="http://www.w3.org/1999/xlink" content-type="kingdom">Animalia</named-content></kwd><kwd><named-content xmlns:xlink="http://www.w3.org/1999/xlink" content-type="order">Coleoptera</named-content></kwd><kwd><named-content xmlns:xlink="http://www.w3.org/1999/xlink" content-type="family">Scarabaeidae</named-content></kwd></kwd-group><mixed-citation publication-type="journal"><person-group><name><surname>Kohlmann</surname><given-names>Bert</given-names></name><name><surname>Arriaga-Jiménez</surname><given-names>Alfonsina</given-names></name><name><surname>Rös</surname><given-names>Matthias</given-names></name></person-group><article-title>Dung beetle vicariant speciation in the mountains of Oaxaca, Mexico, with a description of a new species of <italic><tp:taxon-name><tp:taxon-name-part taxon-name-part-type="genus" reg="Phanaeus">Phanaeus</tp:taxon-name-part></tp:taxon-name></italic> (<tp:taxon-name><tp:taxon-name-part taxon-name-part-type="order">Coleoptera</tp:taxon-name-part></tp:taxon-name>, <tp:taxon-name><tp:taxon-name-part taxon-name-part-type="family">Geotrupidae</tp:taxon-name-part></tp:taxon-name>, <tp:taxon-name><tp:taxon-name-part taxon-name-part-type="family">Scarabaeidae</tp:taxon-name-part></tp:taxon-name>)</article-title><source>Zookeys</source><day>14</day><month>3</month><year>2018</year><volume>2018</volume><issue>743</issue><fpage>67</fpage><lpage>93</lpage><pub-id pub-id-type="doi">10.3897/zookeys.743.23029</pub-id></mixed-citation></tp:treatment-meta><tp:nomenclature><tp:taxon-name>
              <tp:taxon-name-part taxon-name-part-type="genus" reg="Geotrupes">Geotrupes</tp:taxon-name-part> (<tp:taxon-name-part taxon-name-part-type="subgenus" reg="Onthotrupes">Onthotrupes</tp:taxon-name-part>) <tp:taxon-name-part taxon-name-part-type="species" reg="pecki">pecki</tp:taxon-name-part></tp:taxon-name><tp:taxon-authority>Howden, 1974</tp:taxon-authority><xref ref-type="fig" rid="F6">Figs 6</xref><xref ref-type="fig" rid="F9">, 9a–b</xref><xref ref-type="fig" rid="F10">, 10b</xref><tp:nomenclature-citation-list><tp:nomenclature-citation><tp:taxon-name>
                  <tp:taxon-name-part taxon-name-part-type="genus" reg="Geotrupes">Geotrupes</tp:taxon-name-part> <tp:taxon-name-part taxon-name-part-type="species" reg="pecki">pecki</tp:taxon-name-part></tp:taxon-name><comment>: <xref ref-type="bibr" rid="B19">Howden (1974</xref>: 572, Plate II), <xref ref-type="bibr" rid="B37">Trotta-Moreu et al. (2008</xref>: 43, 47, 50, 51), <xref ref-type="bibr" rid="B36">Trotta-Moreu and Lobo (2010</xref>: 46).</comment></tp:nomenclature-citation></tp:nomenclature-citation-list></tp:nomenclature><tp:treatment-sec sec-type="remarks" id="SECID0E1OBG"><title>Remarks.</title><p>This species has been recorded only once in the literature, more than 40 years ago, when Howden described it in 1974 in the Sierra Sur (Sierra de Miahuatlán). Using the only two known distribution records reported by <xref ref-type="bibr" rid="B19">Howden (1974)</xref>, <xref ref-type="bibr" rid="B37">Trotta-Moreu et al. (2008)</xref> performed an analysis of the known and potential distribution of <italic><tp:taxon-name><tp:taxon-name-part taxon-name-part-type="genus" reg="Geotrupes">G.</tp:taxon-name-part> <tp:taxon-name-part taxon-name-part-type="species" reg="pecki">pecki</tp:taxon-name-part></tp:taxon-name></italic> in the state of Oaxaca using the MaxEnt prediction model (<xref ref-type="bibr" rid="B34">Phillips et al. 2006</xref>). For <italic><tp:taxon-name><tp:taxon-name-part taxon-name-part-type="genus" reg="Geotrupes">G.</tp:taxon-name-part> <tp:taxon-name-part taxon-name-part-type="species" reg="pecki">pecki</tp:taxon-name-part></tp:taxon-name></italic>, <xref ref-type="bibr" rid="B37">Trotta-Moreu et al. (2008)</xref> estimated a potential distribution area of 5254 km<sup>2</sup> and mean values for altitude (1862 m), rainfall (1524 ±287 mm), and temperature (18.5 ±5 °C). With the present collecting localities, we can recalculate and correct the <xref ref-type="bibr" rid="B37">Trotta-Moreu et al. (2008)</xref> too low mean value for altitude for this species.</p><p>Below, an updated key for the genus <italic><tp:taxon-name><tp:taxon-name-part taxon-name-part-type="genus" reg="Geotrupes">Geotrupes</tp:taxon-name-part></tp:taxon-name></italic> in Oaxaca is presented. <italic><tp:taxon-name><tp:taxon-name-part taxon-name-part-type="genus" reg="Geotrupes">G.</tp:taxon-name-part> <tp:taxon-name-part taxon-name-part-type="species" reg="truncaticornis">truncaticornis</tp:taxon-name-part></tp:taxon-name></italic> Howden is not included in the key; because it is known only from Guerrero. <xref ref-type="bibr" rid="B37">Trotta-Moreu et al. (2008)</xref> erroneously reported it from Oaxaca (Kohlmann <italic>in press</italic>).</p><p>
            <bold>Material</bold> (6 males, 8 females). Holotype: México.10 km E Sn Sebastián Río Hondo, Miahuatlán, Oaxaca. 31-VIII-17, coprotrampa, <named-content xmlns:xlink="http://www.w3.org/1999/xlink" content-type="dwc:verbatimCoordinates" xlink:type="simple"><named-content content-type="geo-json" specific-use="{&#34;type&#34;:&#34;Point&#34;,&#34;coordinates&#34;:[-96.365000,16.198889]}" id="NCID0ENRBG" xlink:type="simple">16°11'56"N, 96°21'54"W</named-content></named-content>, bosque pino/pingüica, 2930 m, Arriaga J. A. Col. Allotype: México. 4 km NO Sto. Domingo Ozolotepec, Miahuatlán, Oaxaca. 31-VIII-17, coprotrampa, <named-content xmlns:xlink="http://www.w3.org/1999/xlink" content-type="dwc:verbatimCoordinates" xlink:type="simple"><named-content content-type="geo-json" specific-use="{&#34;type&#34;:&#34;Point&#34;,&#34;coordinates&#34;:[-96.350000,16.199167]}" id="NCID0EVRBG" xlink:type="simple">16°11'57"N, 96°21"W</named-content></named-content>, bosque pino/pingüica, 2920 m, Arriaga J. A. Col. Paratypes: México. 4 <!--PageBreak-->km NW Sto. Domingo Ozolotepec, Miahuatlán, Oaxaca. 31-VIII-17, coprotrampa, <named-content xmlns:xlink="http://www.w3.org/1999/xlink" content-type="dwc:verbatimCoordinates" xlink:type="simple"><named-content content-type="geo-json" specific-use="{&#34;type&#34;:&#34;Point&#34;,&#34;coordinates&#34;:[-96.365556,16.198889]}" id="NCID0E6RBG" xlink:type="simple">16°11'56"N, 96°21'56"W</named-content></named-content>, bosque pino/pingüica, 2930 m, Arriaga J. A. Col. (1 male, 1 female), <named-content xmlns:xlink="http://www.w3.org/1999/xlink" content-type="dwc:verbatimCoordinates" xlink:type="simple"><named-content content-type="geo-json" specific-use="{&#34;type&#34;:&#34;Point&#34;,&#34;coordinates&#34;:[-96.350000,16.199167]}" id="NCID0EHSBG" xlink:type="simple">16°11'57"N, 96°21"W</named-content></named-content>, 2920 m, (one male, three females); 3 km NW Sto. Domingo Ozolotepec, <named-content xmlns:xlink="http://www.w3.org/1999/xlink" content-type="dwc:verbatimCoordinates" xlink:type="simple"><named-content content-type="geo-json" specific-use="{&#34;type&#34;:&#34;Point&#34;,&#34;coordinates&#34;:[-96.333333,16.198056]}" id="NCID0EPSBG" xlink:type="simple">16°11'53"N, 96°20"W</named-content></named-content>, 2740 m, (2 males); 8 km E San Sebastián Río Hondo, 30-VIII-17, C. D. exc. Vaca, <named-content xmlns:xlink="http://www.w3.org/1999/xlink" content-type="dwc:verbatimCoordinates" xlink:type="simple"><named-content content-type="geo-json" specific-use="{&#34;type&#34;:&#34;Point&#34;,&#34;coordinates&#34;:[-96.387500,16.187500]}" id="NCID0EXSBG" xlink:type="simple">16°11'15"N, 96°23'15"W</named-content></named-content>, 2900 m, (1 male, 3 females).</p><!--PageBreak--></tp:treatment-sec><tp:treatment-sec><!--Section generated to contain objects referenced in tp:taxon-treatment.--><fig id="F6" position="float" orientation="portrait"><label>Figure 6.</label><caption><p>Map of the known distribution of <italic><tp:taxon-name><tp:taxon-name-part taxon-name-part-type="genus" reg="Geotrupes">Geotrupes</tp:taxon-name-part> <tp:taxon-name-part taxon-name-part-type="species" reg="pecki">pecki</tp:taxon-name-part></tp:taxon-name>, <tp:taxon-name><tp:taxon-name-part taxon-name-part-type="genus" reg="Geotrupes">G.</tp:taxon-name-part> <tp:taxon-name-part taxon-name-part-type="species" reg="viridiobscurus">viridiobscurus</tp:taxon-name-part></tp:taxon-name></italic>, <italic><tp:taxon-name><tp:taxon-name-part taxon-name-part-type="genus" reg="Phanaeus">Phanaeus</tp:taxon-name-part> <tp:taxon-name-part taxon-name-part-type="species" reg="dionysius">dionysius</tp:taxon-name-part></tp:taxon-name></italic> sp. n., and <italic><tp:taxon-name><tp:taxon-name-part taxon-name-part-type="genus" reg="Phanaeus">Ph.</tp:taxon-name-part> <tp:taxon-name-part taxon-name-part-type="species" reg="zapotecus">zapotecus</tp:taxon-name-part></tp:taxon-name></italic>. Orography of Oaxaca is shown, based on the Digital Elevation Model downloaded from INEGI (2017, <ext-link xmlns:xlink="http://www.w3.org/1999/xlink" xlink:type="simple" ext-link-type="uri" xlink:href="http://www.inegi.org.mx">http://www.inegi.org.mx</ext-link>). Grey area shows the limits of Mexico with the Gulf of Mexico in the North and the Pacific Ocean in the South.</p></caption><graphic xmlns:xlink="http://www.w3.org/1999/xlink" xlink:href="zookeys-743-067-g006.jpg" position="float" orientation="portrait" xlink:type="simple" id="oo_190940.jpg"/></fig><fig id="F9" position="float" orientation="portrait"><label>Figure 9.</label><caption><p>Dorsal habitus of <bold>a</bold> a male of <italic><tp:taxon-name><tp:taxon-name-part taxon-name-part-type="genus" reg="Geotrupes">G.</tp:taxon-name-part> <tp:taxon-name-part taxon-name-part-type="species" reg="pecki">pecki</tp:taxon-name-part></tp:taxon-name></italic> <bold>b</bold> of a female of <italic><tp:taxon-name><tp:taxon-name-part taxon-name-part-type="genus" reg="Geotrupes">G.</tp:taxon-name-part> <tp:taxon-name-part taxon-name-part-type="species" reg="pecki">pecki</tp:taxon-name-part></tp:taxon-name></italic>, and <bold>c</bold> of a male of <italic><tp:taxon-name><tp:taxon-name-part taxon-name-part-type="genus" reg="Geotrupes">G.</tp:taxon-name-part> <tp:taxon-name-part taxon-name-part-type="species" reg="viridiobscurus">viridiobscurus</tp:taxon-name-part></tp:taxon-name></italic>. Scale bar= 5mm.</p></caption><graphic xmlns:xlink="http://www.w3.org/1999/xlink" xlink:href="zookeys-743-067-g009.jpg" position="float" orientation="portrait" xlink:type="simple" id="oo_190943.jpg"/></fig><fig id="F10" position="float" orientation="portrait"><label>Figure 10.</label><caption><p>Aedeagi of <bold>a</bold> <italic><tp:taxon-name><tp:taxon-name-part taxon-name-part-type="genus" reg="Geotrupes">G.</tp:taxon-name-part> <tp:taxon-name-part taxon-name-part-type="species" reg="viridiobscurus">viridiobscurus</tp:taxon-name-part></tp:taxon-name></italic> and <bold>b</bold> <italic><tp:taxon-name><tp:taxon-name-part taxon-name-part-type="genus" reg="Geotrupes">G.</tp:taxon-name-part> <tp:taxon-name-part taxon-name-part-type="species" reg="pecki">pecki</tp:taxon-name-part></tp:taxon-name></italic>. Scale bar= 1mm.</p></caption><graphic xmlns:xlink="http://www.w3.org/1999/xlink" xlink:href="zookeys-743-067-g010.jpg" position="float" orientation="portrait" xlink:type="simple" id="oo_190944.jpg"/></fig></tp:treatment-sec><ref-list><ref id="B19"><mixed-citation xmlns:xlink="http://www.w3.org/1999/xlink" xlink:type="simple">
          <person-group><name name-style="western"><surname>Howden</surname><given-names>HF</given-names></name></person-group> (<year>1974</year>) <article-title>Additional records and descriptions of North and Central American <tp:taxon-name><tp:taxon-name-part taxon-name-part-type="subfamily">Geotrupinae</tp:taxon-name-part></tp:taxon-name> (<tp:taxon-name><tp:taxon-name-part taxon-name-part-type="order">Coleoptera</tp:taxon-name-part></tp:taxon-name>, <tp:taxon-name><tp:taxon-name-part taxon-name-part-type="family">Scarabaeidae</tp:taxon-name-part></tp:taxon-name>).</article-title> <source>Canadian Journal of Zoology</source> <volume>52</volume>: <fpage>567</fpage>–<lpage>573</lpage>. <ext-link xlink:type="simple" ext-link-type="doi" xlink:href="10.1139/z74-073">https://doi.org/10.1139/z74-073</ext-link></mixed-citation></ref><ref id="B37"><mixed-citation xmlns:xlink="http://www.w3.org/1999/xlink" xlink:type="simple">
          <person-group><name name-style="western"><surname>Trotta-Moreu</surname><given-names>N</given-names></name><name name-style="western"><surname>Lobo</surname><given-names>JM</given-names></name><name name-style="western"><surname>Cabrero-Sañudo</surname><given-names>JF</given-names></name></person-group> (<year>2008</year>) <article-title>Distribución conocida y potencial de las especies de <tp:taxon-name><tp:taxon-name-part taxon-name-part-type="subfamily">Geotrupinae</tp:taxon-name-part></tp:taxon-name> (<tp:taxon-name><tp:taxon-name-part taxon-name-part-type="order">Coleoptera</tp:taxon-name-part></tp:taxon-name>: <tp:taxon-name><tp:taxon-name-part taxon-name-part-type="superfamily">Scarabaeoidea</tp:taxon-name-part></tp:taxon-name>) en México.</article-title> <source>Acta Zoológica Mexicana NS</source> <volume>24</volume>: <fpage>39</fpage>–<lpage>65</lpage>.</mixed-citation></ref><ref id="B36"><mixed-citation xmlns:xlink="http://www.w3.org/1999/xlink" xlink:type="simple">
          <person-group><name name-style="western"><surname>Trotta-Moreu</surname><given-names>N</given-names></name><name name-style="western"><surname>Lobo</surname><given-names>JM</given-names></name></person-group> (<year>2010</year>) <article-title>Deriving the species richness distribution of <tp:taxon-name><tp:taxon-name-part taxon-name-part-type="subfamily">Geotrupinae</tp:taxon-name-part></tp:taxon-name> (<tp:taxon-name><tp:taxon-name-part taxon-name-part-type="order">Coleoptera</tp:taxon-name-part></tp:taxon-name>: <tp:taxon-name><tp:taxon-name-part taxon-name-part-type="superfamily">Scarabaeoidea</tp:taxon-name-part></tp:taxon-name>) in Mexico from the overlap of individual model predictions.</article-title> <source>Community and Ecosystem Ecology</source> <volume>39</volume>: <fpage>42</fpage>–<lpage>49</lpage>. <ext-link xlink:type="simple" ext-link-type="doi" xlink:href="10.1603/EN08179">https://doi.org/10.1603/EN08179</ext-link></mixed-citation></ref><ref id="B34"><mixed-citation xmlns:xlink="http://www.w3.org/1999/xlink" xlink:type="simple">
          <person-group><name name-style="western"><surname>Phillips</surname><given-names>SJ</given-names></name><name name-style="western"><surname>Anderson</surname><given-names>RP</given-names></name><name name-style="western"><surname>Shapire</surname><given-names>RE</given-names></name></person-group> (<year>2006</year>) <article-title>Maximum entropy modelling of species geographic distributions.</article-title> <source>Ecological Modelling</source> <volume>190</volume>: <fpage>231</fpage>–<lpage>259</lpage>. <ext-link xlink:type="simple" ext-link-type="doi" xlink:href="10.1016/j.ecolmodel.2005.03.026">https://doi.org/10.1016/j.ecolmodel.2005.03.026</ext-link></mixed-citation></ref></ref-list></tp:taxon-treatment>
