# Supplementary material for: Dung beetle vicariant speciation in the mountains of Oaxaca, Mexico, with a description of a new species of Phanaeus (Coleoptera, Geotrupidae, Scarabaeidae)
Source: Zookeys. 2018 Mar 14;(743):67–93. doi: 10.3897/zookeys.743.23029 (PMC5904386; doi:10.3897/zookeys.743.23029)
Supplement: XML Treatment for Geotrupes (Onthotrupes) viridiobscurus [file zookeys.743.23029-treatment7.xml]

<!DOCTYPE tp:taxon-treatment
  PUBLIC "-//TaxonX//DTD Taxonomic Treatment Publishing DTD v0 20100105//EN" "tax-treatment-NSO.dtd">
<tp:taxon-treatment xmlns:tp="http://www.plazi.org/taxpub"><tp:treatment-meta><kwd-group><label>Taxon classification</label><kwd><named-content xmlns:xlink="http://www.w3.org/1999/xlink" content-type="kingdom">Animalia</named-content></kwd><kwd><named-content xmlns:xlink="http://www.w3.org/1999/xlink" content-type="order">Coleoptera</named-content></kwd><kwd><named-content xmlns:xlink="http://www.w3.org/1999/xlink" content-type="family">Scarabaeidae</named-content></kwd></kwd-group><mixed-citation publication-type="journal"><person-group><name><surname>Kohlmann</surname><given-names>Bert</given-names></name><name><surname>Arriaga-Jiménez</surname><given-names>Alfonsina</given-names></name><name><surname>Rös</surname><given-names>Matthias</given-names></name></person-group><article-title>Dung beetle vicariant speciation in the mountains of Oaxaca, Mexico, with a description of a new species of <italic><tp:taxon-name><tp:taxon-name-part taxon-name-part-type="genus" reg="Phanaeus">Phanaeus</tp:taxon-name-part></tp:taxon-name></italic> (<tp:taxon-name><tp:taxon-name-part taxon-name-part-type="order">Coleoptera</tp:taxon-name-part></tp:taxon-name>, <tp:taxon-name><tp:taxon-name-part taxon-name-part-type="family">Geotrupidae</tp:taxon-name-part></tp:taxon-name>, <tp:taxon-name><tp:taxon-name-part taxon-name-part-type="family">Scarabaeidae</tp:taxon-name-part></tp:taxon-name>)</article-title><source>Zookeys</source><day>14</day><month>3</month><year>2018</year><volume>2018</volume><issue>743</issue><fpage>67</fpage><lpage>93</lpage><pub-id pub-id-type="doi">10.3897/zookeys.743.23029</pub-id></mixed-citation></tp:treatment-meta><tp:nomenclature><tp:taxon-name>
              <tp:taxon-name-part taxon-name-part-type="genus" reg="Geotrupes">Geotrupes</tp:taxon-name-part> (<tp:taxon-name-part taxon-name-part-type="subgenus" reg="Onthotrupes">Onthotrupes</tp:taxon-name-part>) <tp:taxon-name-part taxon-name-part-type="species" reg="viridiobscurus">viridiobscurus</tp:taxon-name-part></tp:taxon-name><tp:taxon-authority>Jekel, 1865</tp:taxon-authority><xref ref-type="fig" rid="F6">Figs 6</xref><xref ref-type="fig" rid="F9">, 9c</xref><xref ref-type="fig" rid="F10">, 10a</xref><!--PageBreak--><tp:nomenclature-citation-list><tp:nomenclature-citation><tp:taxon-name>
                  <tp:taxon-name-part taxon-name-part-type="genus" reg="Geotrupes">Geotrupes</tp:taxon-name-part> <tp:taxon-name-part taxon-name-part-type="species" reg="viridiobscurus">viridiobscurus</tp:taxon-name-part></tp:taxon-name><comment>: <xref ref-type="bibr" rid="B21">Jekel (1865</xref>: 599), Bates (1887: 113), <xref ref-type="bibr" rid="B18">Howden (1964</xref>: 50, 52-53, 87), <xref ref-type="bibr" rid="B20">Howden (2003</xref>: 97), <xref ref-type="bibr" rid="B27">Martínez and Suárez (2006</xref>: 778), <xref ref-type="bibr" rid="B37">Trotta-Moreu et al. (2008</xref>: 43, 47, 50, 51), Trotta-Moreu &amp; Lobo (2010: 46), <xref ref-type="bibr" rid="B1">Alvarado et al. (2013</xref>: Supplemental material).</comment></tp:nomenclature-citation><tp:nomenclature-citation><tp:taxon-name>
                  <tp:taxon-name-part taxon-name-part-type="genus" reg="Geotrupes">Geotrupes</tp:taxon-name-part> <tp:taxon-name-part taxon-name-part-type="species" reg="saundersi">saundersi</tp:taxon-name-part></tp:taxon-name><comment>: <xref ref-type="bibr" rid="B21">Jekel (1865</xref>: 568), Bates (1887: 113).</comment></tp:nomenclature-citation><tp:nomenclature-citation><tp:taxon-name>
                  <tp:taxon-name-part taxon-name-part-type="genus" reg="Geotrupes">Geotrupes</tp:taxon-name-part> <tp:taxon-name-part taxon-name-part-type="species" reg="felschei">felschei</tp:taxon-name-part></tp:taxon-name><comment>: <xref ref-type="bibr" rid="B32">Nonfried (1894</xref>: 114).</comment></tp:nomenclature-citation></tp:nomenclature-citation-list></tp:nomenclature><tp:treatment-sec sec-type="material" id="SECID0EZWBG"><title>Material.</title><p>Mexico. Oaxaca. Zempoaltéptl, 27-V-17, coprotrampa, <named-content xmlns:xlink="http://www.w3.org/1999/xlink" content-type="dwc:verbatimCoordinates" xlink:type="simple"><named-content content-type="geo-json" specific-use="{&#34;type&#34;:&#34;Point&#34;,&#34;coordinates&#34;:[-96.000000,17.118056]}" id="NCID0ECXBG" xlink:type="simple">17°7'5"N, 96°0'W</named-content></named-content>, matorral/pastizal, 3040 m Arriaga A. and Arenas A. Col.; 30-V-17, bosque de pino/aile 3190m; <named-content xmlns:xlink="http://www.w3.org/1999/xlink" content-type="dwc:verbatimCoordinates" xlink:type="simple"><named-content content-type="geo-json" specific-use="{&#34;type&#34;:&#34;Point&#34;,&#34;coordinates&#34;:[-96.024722,17.151944]}" id="NCID0EKXBG" xlink:type="simple">17°9'7"N, 96°1'29"W</named-content></named-content>, bosque de encino 2850 m. Reserva Comunitaria San Pablo, Etla, 20-IX-16 coprotrampa, <named-content xmlns:xlink="http://www.w3.org/1999/xlink" content-type="dwc:verbatimCoordinates" xlink:type="simple"><named-content content-type="geo-json" specific-use="{&#34;type&#34;:&#34;Point&#34;,&#34;coordinates&#34;:[-97.148611,17.286111]}" id="NCID0ESXBG" xlink:type="simple">17°16'70"N, 96°68'55"W</named-content></named-content>, bosque de pino 2980 m; <named-content xmlns:xlink="http://www.w3.org/1999/xlink" content-type="dwc:verbatimCoordinates" xlink:type="simple"><named-content content-type="geo-json" specific-use="{&#34;type&#34;:&#34;Point&#34;,&#34;coordinates&#34;:[-97.147222,17.286667]}" id="NCID0E1XBG" xlink:type="simple">17°16'72"N, 96°68'50"W</named-content></named-content>, 2980 m; <named-content xmlns:xlink="http://www.w3.org/1999/xlink" content-type="dwc:verbatimCoordinates" xlink:type="simple"><named-content content-type="geo-json" specific-use="{&#34;type&#34;:&#34;Point&#34;,&#34;coordinates&#34;:[-97.123889,17.287222]}" id="NCID0ECYBG" xlink:type="simple">17°17'14"N, 96°67'26"W</named-content></named-content>, 3070 m; <named-content xmlns:xlink="http://www.w3.org/1999/xlink" content-type="dwc:verbatimCoordinates" xlink:type="simple"><named-content content-type="geo-json" specific-use="{&#34;type&#34;:&#34;Point&#34;,&#34;coordinates&#34;:[-97.124167,17.302778]}" id="NCID0EKYBG" xlink:type="simple">17°17'70"N, 96°67'27"W</named-content></named-content>, 3110 m; <named-content xmlns:xlink="http://www.w3.org/1999/xlink" content-type="dwc:verbatimCoordinates" xlink:type="simple"><named-content content-type="geo-json" specific-use="{&#34;type&#34;:&#34;Point&#34;,&#34;coordinates&#34;:[-97.122222,17.286667]}" id="NCID0ESYBG" xlink:type="simple">17°17'12"N, 96°67'20"W</named-content></named-content>, bosque de pino 3100; 23-IX-16, <named-content xmlns:xlink="http://www.w3.org/1999/xlink" content-type="dwc:verbatimCoordinates" xlink:type="simple"><named-content content-type="geo-json" specific-use="{&#34;type&#34;:&#34;Point&#34;,&#34;coordinates&#34;:[-97.177222,17.306667]}" id="NCID0E1YBG" xlink:type="simple">17°17'84"N, 96°70'38"W</named-content></named-content>, bosque pino/encino 2700 m. Yucuiji, San Esteban Atatlahuca, 18-08-17, exc. caballo, <named-content xmlns:xlink="http://www.w3.org/1999/xlink" content-type="dwc:verbatimCoordinates" xlink:type="simple"><named-content content-type="geo-json" specific-use="{&#34;type&#34;:&#34;Point&#34;,&#34;coordinates&#34;:[-97.678889,17.125556]}" id="NCID0ECZBG" xlink:type="simple">17°07'32"N, 97°40'44"W</named-content></named-content>, bosque de pino 3150 m. La Chinantla, <named-content xmlns:xlink="http://www.w3.org/1999/xlink" content-type="dwc:verbatimCoordinates" xlink:type="simple"><named-content content-type="geo-json" specific-use="{&#34;type&#34;:&#34;Point&#34;,&#34;coordinates&#34;:[-96.472222,17.596667]}" id="NCID0EKZBG" xlink:type="simple">17°35'48"N, 96°28'20"W</named-content></named-content>, 2200 m; <named-content xmlns:xlink="http://www.w3.org/1999/xlink" content-type="dwc:verbatimCoordinates" xlink:type="simple"><named-content content-type="geo-json" specific-use="{&#34;type&#34;:&#34;Point&#34;,&#34;coordinates&#34;:[-96.489167,17.586667]}" id="NCID0ESZBG" xlink:type="simple">17°35'12"N, 96°29'21"W</named-content></named-content>, 2400 m; <named-content xmlns:xlink="http://www.w3.org/1999/xlink" content-type="dwc:verbatimCoordinates" xlink:type="simple"><named-content content-type="geo-json" specific-use="{&#34;type&#34;:&#34;Point&#34;,&#34;coordinates&#34;:[-96.495278,17.580000]}" id="NCID0E1ZBG" xlink:type="simple">17°34'48"N, 96°29'43"W</named-content></named-content>, 2600 m. El Llano de las Flores, <named-content xmlns:xlink="http://www.w3.org/1999/xlink" content-type="dwc:verbatimCoordinates" xlink:type="simple"><named-content content-type="geo-json" specific-use="{&#34;type&#34;:&#34;Point&#34;,&#34;coordinates&#34;:[-96.833333,17.750000]}" id="NCID0EC1BG" xlink:type="simple">17°45'N, 96°50'W</named-content></named-content>, 2800 m.</p></tp:treatment-sec><tp:treatment-sec sec-type="Historical" id="SECID0EH1BG"><title>Historical.</title><p>Oaxaca. Duraznal, <named-content xmlns:xlink="http://www.w3.org/1999/xlink" content-type="dwc:verbatimCoordinates" xlink:type="simple"><named-content content-type="geo-json" specific-use="{&#34;type&#34;:&#34;Point&#34;,&#34;coordinates&#34;:[-96.170000,17.031944]}" id="NCID0EQ1BG" xlink:type="simple">17°1'55"N, 96°10'12"W</named-content></named-content>, 1820 m.</p></tp:treatment-sec><tp:treatment-sec sec-type="notes" id="SECID0EV1BG"><title>Notes.</title><p>So far, this species has only been collected in Oaxaca and seems to be restricted to the Sierra Norte (Sierra de Ixtlán, Sierra Mazateca, and Nudo del Zempoaltépetl) in the northern part of the state. <xref ref-type="bibr" rid="B18">Howden (1964)</xref> cites only two historical localities for the state taken from Bates’ (1886-1890) work, Duraznal, Oaxaca, and (La) Parada. The latter we have been unable to locate. <xref ref-type="bibr" rid="B27">Martínez and Suárez (2006)</xref> subsequently cited the locality of “El Llano de las Flores” for this species. <xref ref-type="bibr" rid="B37">Trotta-Moreu et al. (2008)</xref> published a study on the known and potential distribution of <tp:taxon-name><tp:taxon-name-part taxon-name-part-type="family">Geotrupidae</tp:taxon-name-part></tp:taxon-name> in Mexico. Using the GEOMEX database, they predicted a potential distribution based on six localities (which are not cited in their text) and calculate mean values of temperature (15.4 ±3 °C), precipitation (1357 ±936 mm) and altitude (1793 m), as well as a potential distribution area (3352 km<sup>2</sup>) for this species in the state of Oaxaca. They ambiguously cite that this species is distributed in the Sierra Madre del Sur, not specifying that actually it is distributed in the Sierra Norte. A recent book on the biodiversity of the Sierra Madre del Sur by <xref ref-type="bibr" rid="B26">Luna-Vega et al. (2016)</xref> implies that all mountains in Oaxaca belong to the same biogeographic region called Sierra Madre del Sur. This is not a correct biogeographic regionalisation, as the results of this present paper and another (<xref ref-type="bibr" rid="B22">Kohlmann in press</xref>) show great differences in the dung beetle fauna of the Sierra Norte and the Sierra Sur. The Sierra Norte shows considerable influence from elements stemming from the Sierra Madre Oriental and the Trans Mexican Volcanic Belt (<xref ref-type="bibr" rid="B22">Kohlmann in press</xref>). Finally, <xref ref-type="bibr" rid="B1">Alvarado et al. (2013)</xref> cite three georeferenced localities at La Chinantla. With the present collecting localities, we can recalculate and correct the <xref ref-type="bibr" rid="B37">Trotta-Moreu et al. (2008)</xref> too low mean value for altitude for this species.</p><!--PageBreak--></tp:treatment-sec><tp:treatment-sec sec-type="Taxonomic relationships" id="SECID0ED3BG"><title>Taxonomic relationships.</title><p>
            <italic><tp:taxon-name><tp:taxon-name-part taxon-name-part-type="genus" reg="Geotrupes">Geotrupes</tp:taxon-name-part> <tp:taxon-name-part taxon-name-part-type="species" reg="pecki">pecki</tp:taxon-name-part></tp:taxon-name></italic> and <italic><tp:taxon-name><tp:taxon-name-part taxon-name-part-type="genus" reg="Geotrupes">G.</tp:taxon-name-part> <tp:taxon-name-part taxon-name-part-type="species" reg="viridiobscurus">viridiobscurus</tp:taxon-name-part></tp:taxon-name></italic> have very similar aedeagi with only small differences on the parameres, as can be observed from the photographs of their genitalia (Fig. <xref ref-type="fig" rid="F10">10</xref>). They also present small differences in the elytral striae, being more or less punctate or crenulated as well as having a more or less punctate pronotum, over the whole surface (<italic><tp:taxon-name><tp:taxon-name-part taxon-name-part-type="genus" reg="Geotrupes"/><tp:taxon-name-part taxon-name-part-type="species" reg="pecki">pecki</tp:taxon-name-part></tp:taxon-name></italic>) or concentrated at the pronotal sides (<italic><tp:taxon-name><tp:taxon-name-part taxon-name-part-type="genus" reg="Geotrupes"/><tp:taxon-name-part taxon-name-part-type="species" reg="viridiobscurus">viridiobscurus</tp:taxon-name-part></tp:taxon-name></italic>). <xref ref-type="bibr" rid="B19">Howden (1974)</xref> has indicated that <italic><tp:taxon-name><tp:taxon-name-part taxon-name-part-type="genus" reg="Geotrupes">G.</tp:taxon-name-part> <tp:taxon-name-part taxon-name-part-type="species" reg="pecki">pecki</tp:taxon-name-part></tp:taxon-name></italic> has a heavily punctate pronotum, but as Fig. <xref ref-type="fig" rid="F9">9</xref> clearly shows, this is not always the case and the pronotum can resemble the one of <italic><tp:taxon-name><tp:taxon-name-part taxon-name-part-type="genus" reg="Geotrupes">G.</tp:taxon-name-part> <tp:taxon-name-part taxon-name-part-type="species" reg="viridiobscurus">viridiobscurus</tp:taxon-name-part></tp:taxon-name></italic>. Due to the significant taxonomic similarity discussed above it is here postulated that this species pair are sister species.</p><fig id="F9" position="float" orientation="portrait"><label>Figure 9.</label><caption><p>Dorsal habitus of <bold>a</bold> a male of <italic><tp:taxon-name><tp:taxon-name-part taxon-name-part-type="genus" reg="Geotrupes">G.</tp:taxon-name-part> <tp:taxon-name-part taxon-name-part-type="species" reg="pecki">pecki</tp:taxon-name-part></tp:taxon-name></italic> <bold>b</bold> of a female of <italic><tp:taxon-name><tp:taxon-name-part taxon-name-part-type="genus" reg="Geotrupes">G.</tp:taxon-name-part> <tp:taxon-name-part taxon-name-part-type="species" reg="pecki">pecki</tp:taxon-name-part></tp:taxon-name></italic>, and <bold>c</bold> of a male of <italic><tp:taxon-name><tp:taxon-name-part taxon-name-part-type="genus" reg="Geotrupes">G.</tp:taxon-name-part> <tp:taxon-name-part taxon-name-part-type="species" reg="viridiobscurus">viridiobscurus</tp:taxon-name-part></tp:taxon-name></italic>. Scale bar= 5mm.</p></caption><graphic xmlns:xlink="http://www.w3.org/1999/xlink" xlink:href="zookeys-743-067-g009.jpg" position="float" orientation="portrait" xlink:type="simple" id="oo_190943.jpg"/></fig><fig id="F10" position="float" orientation="portrait"><label>Figure 10.</label><caption><p>Aedeagi of <bold>a</bold> <italic><tp:taxon-name><tp:taxon-name-part taxon-name-part-type="genus" reg="Geotrupes">G.</tp:taxon-name-part> <tp:taxon-name-part taxon-name-part-type="species" reg="viridiobscurus">viridiobscurus</tp:taxon-name-part></tp:taxon-name></italic> and <bold>b</bold> <italic><tp:taxon-name><tp:taxon-name-part taxon-name-part-type="genus" reg="Geotrupes">G.</tp:taxon-name-part> <tp:taxon-name-part taxon-name-part-type="species" reg="pecki">pecki</tp:taxon-name-part></tp:taxon-name></italic>. Scale bar= 1mm.</p></caption><graphic xmlns:xlink="http://www.w3.org/1999/xlink" xlink:href="zookeys-743-067-g010.jpg" position="float" orientation="portrait" xlink:type="simple" id="oo_190944.jpg"/></fig></tp:treatment-sec><tp:treatment-sec sec-type="Chorological affinities" id="SECID0ERBAI"><title>Chorological affinities.</title><p>The known distribution of <italic><tp:taxon-name><tp:taxon-name-part taxon-name-part-type="genus" reg="Geotrupes">G.</tp:taxon-name-part> <tp:taxon-name-part taxon-name-part-type="species" reg="viridiobscurus">viridiobscurus</tp:taxon-name-part></tp:taxon-name></italic> in the Sierra Norte is relatively adjacent to its closest taxonomic relative, <italic><tp:taxon-name><tp:taxon-name-part taxon-name-part-type="genus" reg="Geotrupes">G.</tp:taxon-name-part> <tp:taxon-name-part taxon-name-part-type="species" reg="pecki">pecki</tp:taxon-name-part></tp:taxon-name></italic>, in the Sierra Sur, only 125 km away in a straight line (Fig. <xref ref-type="fig" rid="F6">6</xref>). Both species are distributed in pine and pine-oak forests; <italic><tp:taxon-name><tp:taxon-name-part taxon-name-part-type="genus" reg="Geotrupes">G.</tp:taxon-name-part> <tp:taxon-name-part taxon-name-part-type="species" reg="viridiobscurus">viridiobscurus</tp:taxon-name-part></tp:taxon-name></italic> also has been collected in oak and pine/alder forest. <italic><tp:taxon-name><tp:taxon-name-part taxon-name-part-type="genus" reg="Geotrupes">G.</tp:taxon-name-part> <tp:taxon-name-part taxon-name-part-type="species" reg="pecki">pecki</tp:taxon-name-part></tp:taxon-name></italic> has been collected from 2400 m to 3000 m altitude whereas <italic><tp:taxon-name><tp:taxon-name-part taxon-name-part-type="genus" reg="Geotrupes">G.</tp:taxon-name-part> <tp:taxon-name-part taxon-name-part-type="species" reg="viridiobscurus">viridiobscurus</tp:taxon-name-part></tp:taxon-name></italic> has been collected from 2000 m to 3200 m altitude (the Duraznal historical record with 1800 m altitude does not represent a precise locality). The <xref ref-type="bibr" rid="B37">Trotta-Moreu et al. (2008)</xref> mean altitude calculations of 1800 m for both species may be incorrect, and therefore it is probable that their calculations of the other climatic variables (temperature and precipitation), and distribution predictions, also would be erroneous.</p></tp:treatment-sec><tp:treatment-sec><!--Section generated to contain objects referenced in tp:taxon-treatment.--><fig id="F6" position="float" orientation="portrait"><label>Figure 6.</label><caption><p>Map of the known distribution of <italic><tp:taxon-name><tp:taxon-name-part taxon-name-part-type="genus" reg="Geotrupes">Geotrupes</tp:taxon-name-part> <tp:taxon-name-part taxon-name-part-type="species" reg="pecki">pecki</tp:taxon-name-part></tp:taxon-name>, <tp:taxon-name><tp:taxon-name-part taxon-name-part-type="genus" reg="Geotrupes">G.</tp:taxon-name-part> <tp:taxon-name-part taxon-name-part-type="species" reg="viridiobscurus">viridiobscurus</tp:taxon-name-part></tp:taxon-name></italic>, <italic><tp:taxon-name><tp:taxon-name-part taxon-name-part-type="genus" reg="Phanaeus">Phanaeus</tp:taxon-name-part> <tp:taxon-name-part taxon-name-part-type="species" reg="dionysius">dionysius</tp:taxon-name-part></tp:taxon-name></italic> sp. n., and <italic><tp:taxon-name><tp:taxon-name-part taxon-name-part-type="genus" reg="Phanaeus">Ph.</tp:taxon-name-part> <tp:taxon-name-part taxon-name-part-type="species" reg="zapotecus">zapotecus</tp:taxon-name-part></tp:taxon-name></italic>. Orography of Oaxaca is shown, based on the Digital Elevation Model downloaded from INEGI (2017, <ext-link xmlns:xlink="http://www.w3.org/1999/xlink" xlink:type="simple" ext-link-type="uri" xlink:href="http://www.inegi.org.mx">http://www.inegi.org.mx</ext-link>). Grey area shows the limits of Mexico with the Gulf of Mexico in the North and the Pacific Ocean in the South.</p></caption><graphic xmlns:xlink="http://www.w3.org/1999/xlink" xlink:href="zookeys-743-067-g006.jpg" position="float" orientation="portrait" xlink:type="simple" id="oo_190940.jpg"/></fig></tp:treatment-sec><ref-list><ref id="B21"><mixed-citation xmlns:xlink="http://www.w3.org/1999/xlink" xlink:type="simple">
          <person-group><name name-style="western"><surname>Jekel</surname><given-names>H</given-names></name></person-group> (<year>1865</year>) <article-title>Essai sur la classification naturelle des <italic><tp:taxon-name><tp:taxon-name-part taxon-name-part-type="genus">Geotrupes</tp:taxon-name-part></tp:taxon-name></italic> Latreille et descriptions d’espèces nouvelles.</article-title> <source>Annales de la Société entomologique de France</source> <volume>5</volume>: <fpage>513</fpage>–<lpage>618</lpage>.</mixed-citation></ref><ref id="B18"><mixed-citation xmlns:xlink="http://www.w3.org/1999/xlink" xlink:type="simple">
          <person-group><name name-style="western"><surname>Howden</surname><given-names>HF</given-names></name></person-group> (<year>1964</year>) <article-title>The <tp:taxon-name><tp:taxon-name-part taxon-name-part-type="subfamily">Geotrupinae</tp:taxon-name-part></tp:taxon-name> of North and Central America.</article-title> <source>Memoirs of the Entomological Society of Canada</source> <volume>39</volume>: <fpage>1</fpage>–<lpage>91</lpage>. <ext-link xlink:type="simple" ext-link-type="doi" xlink:href="10.4039/entm9639fv">https://doi.org/10.4039/entm9639fv</ext-link></mixed-citation></ref><ref id="B20"><mixed-citation xmlns:xlink="http://www.w3.org/1999/xlink" xlink:type="simple">
          <person-group><name name-style="western"><surname>Howden</surname><given-names>HF</given-names></name></person-group> (<year>2003</year>) <article-title>Subfamilia <tp:taxon-name><tp:taxon-name-part taxon-name-part-type="subfamily">Geotrupinae</tp:taxon-name-part></tp:taxon-name>.</article-title> In: <person-group><name name-style="western"><surname>Morón</surname><given-names>MA</given-names></name></person-group> (<role>Ed.</role>) <issue-title>Atlas de los escarabajos de México.</issue-title> <source><tp:taxon-name><tp:taxon-name-part taxon-name-part-type="order">Coleoptera</tp:taxon-name-part></tp:taxon-name>: <tp:taxon-name><tp:taxon-name-part taxon-name-part-type="superfamily">Lamellicornia</tp:taxon-name-part></tp:taxon-name>. Vol. II Familias <tp:taxon-name><tp:taxon-name-part taxon-name-part-type="family">Scarabaeidae</tp:taxon-name-part></tp:taxon-name>, <tp:taxon-name><tp:taxon-name-part taxon-name-part-type="family">Trogidae</tp:taxon-name-part></tp:taxon-name>, <tp:taxon-name><tp:taxon-name-part taxon-name-part-type="family">Passalidae</tp:taxon-name-part></tp:taxon-name> y <tp:taxon-name><tp:taxon-name-part taxon-name-part-type="family">Lucanidae</tp:taxon-name-part></tp:taxon-name>. Argania Editio, Barcelona</source>, <fpage>95</fpage>–<lpage>106</lpage>.</mixed-citation></ref><ref id="B27"><mixed-citation xmlns:xlink="http://www.w3.org/1999/xlink" xlink:type="simple">
          <person-group><name name-style="western"><surname>Martínez</surname><given-names>I</given-names></name><name name-style="western"><surname>Suárez</surname><given-names>MT</given-names></name></person-group> (<year>2006</year>) Phenology, trophic preferences, and reproductive activity in some dung-inhabiting beetles (<tp:taxon-name><tp:taxon-name-part taxon-name-part-type="order">Coleoptera</tp:taxon-name-part></tp:taxon-name>: <tp:taxon-name><tp:taxon-name-part taxon-name-part-type="superfamily">Scarabaeoidea</tp:taxon-name-part></tp:taxon-name>) in El Llano de las Flores, Oaxaca, Mexico. Proceedings of the Entomological Society of Washington 108: 774–784. <ext-link xlink:type="simple" ext-link-type="doi" xlink:href="10.3417/0026-6493(2006)93[258:LQEOTN]2.0.CO;2">https://doi.org/10.3417/0026-6493(2006)93[258:LQEOTN]2.0.CO;2</ext-link></mixed-citation></ref><ref id="B37"><mixed-citation xmlns:xlink="http://www.w3.org/1999/xlink" xlink:type="simple">
          <person-group><name name-style="western"><surname>Trotta-Moreu</surname><given-names>N</given-names></name><name name-style="western"><surname>Lobo</surname><given-names>JM</given-names></name><name name-style="western"><surname>Cabrero-Sañudo</surname><given-names>JF</given-names></name></person-group> (<year>2008</year>) <article-title>Distribución conocida y potencial de las especies de <tp:taxon-name><tp:taxon-name-part taxon-name-part-type="subfamily">Geotrupinae</tp:taxon-name-part></tp:taxon-name> (<tp:taxon-name><tp:taxon-name-part taxon-name-part-type="order">Coleoptera</tp:taxon-name-part></tp:taxon-name>: <tp:taxon-name><tp:taxon-name-part taxon-name-part-type="superfamily">Scarabaeoidea</tp:taxon-name-part></tp:taxon-name>) en México.</article-title> <source>Acta Zoológica Mexicana NS</source> <volume>24</volume>: <fpage>39</fpage>–<lpage>65</lpage>.</mixed-citation></ref><ref id="B1"><mixed-citation xmlns:xlink="http://www.w3.org/1999/xlink" xlink:type="simple">
          <person-group><name name-style="western"><surname>Alvarado</surname><given-names>F</given-names></name><name name-style="western"><surname>Escobar</surname><given-names>F</given-names></name><name name-style="western"><surname>Montero-Muñoz</surname><given-names>J</given-names></name></person-group> (<year>2013</year>) <article-title>Diversity and biogeographical makeup of the dung beetle communities inhabiting two mountains in the Mexican Transition Zone.</article-title> <source>Organisms, Diversity and Evolution</source> <volume>14</volume>: <fpage>105</fpage>–<lpage>114</lpage>. <ext-link xlink:type="simple" ext-link-type="doi" xlink:href="10.1007/s13127-013-0148-0">https://doi.org/10.1007/s13127-013-0148-0</ext-link></mixed-citation></ref><ref id="B32"><mixed-citation xmlns:xlink="http://www.w3.org/1999/xlink" xlink:type="simple">
          <person-group><name name-style="western"><surname>Nonfried</surname><given-names>AF</given-names></name></person-group> (<year>1894</year>) <article-title>Beschreibungen neuer Lamellicornier, Buprestiden und Cerambyciden aus Central- und Süd-Amerika.</article-title> <source>Entomologische Nachrichten</source> <volume>20</volume>: <fpage>113</fpage>–<lpage>128</lpage>. <ext-link xlink:type="simple" ext-link-type="doi" xlink:href="10.5962/bhl.part.19849">https://doi.org/10.5962/bhl.part.19849</ext-link></mixed-citation></ref><ref id="B26"><mixed-citation xmlns:xlink="http://www.w3.org/1999/xlink" xlink:type="simple">
          <person-group><name name-style="western"><surname>Luna-Vega</surname><given-names>I</given-names></name><name name-style="western"><surname>Espinosa</surname><given-names>D</given-names></name><name name-style="western"><surname>Contreras-Medina</surname><given-names>R</given-names></name></person-group> (<year>2016</year>) <source>Biodiversidad de la Sierra Madre del Sur. Una síntesis preliminar.</source> <publisher-name>Universidad Nacional Autónoma de México</publisher-name>, <publisher-loc>México, DF</publisher-loc>, <size units="page">524 pp</size>.</mixed-citation></ref><ref id="B22"><mixed-citation xmlns:xlink="http://www.w3.org/1999/xlink" xlink:type="simple">
          <person-group><name name-style="western"><surname>Kohlmann</surname><given-names>B</given-names></name></person-group> (<year>in press</year>) Escarabajos Estercoleros. In: de Ávila A (Ed.) Biodiversidad de Oaxaca. Gobierno del Estado de Oaxaca y Comisión Nacional de la Biodiversidad (CONABIO), México.</mixed-citation></ref><ref id="B19"><mixed-citation xmlns:xlink="http://www.w3.org/1999/xlink" xlink:type="simple">
          <person-group><name name-style="western"><surname>Howden</surname><given-names>HF</given-names></name></person-group> (<year>1974</year>) <article-title>Additional records and descriptions of North and Central American <tp:taxon-name><tp:taxon-name-part taxon-name-part-type="subfamily">Geotrupinae</tp:taxon-name-part></tp:taxon-name> (<tp:taxon-name><tp:taxon-name-part taxon-name-part-type="order">Coleoptera</tp:taxon-name-part></tp:taxon-name>, <tp:taxon-name><tp:taxon-name-part taxon-name-part-type="family">Scarabaeidae</tp:taxon-name-part></tp:taxon-name>).</article-title> <source>Canadian Journal of Zoology</source> <volume>52</volume>: <fpage>567</fpage>–<lpage>573</lpage>. <ext-link xlink:type="simple" ext-link-type="doi" xlink:href="10.1139/z74-073">https://doi.org/10.1139/z74-073</ext-link></mixed-citation></ref></ref-list></tp:taxon-treatment>
